# Supplementary material for: Intruder (DD38E), a recently evolved sibling family of DD34E/Tc1 transposons in animals
Source: Mob DNA. 2020 Dec 10;11:32. doi: 10.1186/s13100-020-00227-7 (PMC7731502; doi:10.1186/s13100-020-00227-7)
Supplement: Supplementary file 2 — Additional file 2: Table S1. Taxonomic distribution of ITs. [file 13100_2020_227_MOESM2_ESM.xlsx]

## Sheet: Sheet1
Group	Class	Order	Distribution of evolution map	name	Family	Length (bp)	ORF(aa)	copy number (>90% identity and > 1000 bp)	copy number of intact Tns	Size(bp) Left/Right	Identity%	TIR end (5 bp)	Catalytic motif	TSD	gb
Vertebrata	Actinopteri	×	Actinopterygii (ray finned fishes)	Acanthochromis polyacanthus	Tc1	1578	138	459	×	14/14	100	CACTA/CACTA	DD38E	CA/TA	MVNR01001083.1|:79016-80593
Vertebrata	Actinopteri	Siluriformes	Actinopterygii (ray finned fishes)	Ageneiosus marmoratus	Tc1	1618	350	55	17	27/27	100	CACTA/CACTA	DD38E	TA/TA	QQRV01001669.1|:72031-73648
Vertebrata	Actinopteri	Cichliformes	Actinopterygii (ray finned fishes)	Amphilophus citrinellus	Tc1	1568	223	311	×	36/36	94.44	CAGTA/CAGTA	DD38E	TA/TA	CCOE01000492.1|:1817247-1818814
Vertebrata	Actinopteri	×	Actinopterygii (ray finned fishes)	Amphiprion ocellaris	Tc1	1677	135	645	×	114/114	86.84	CTCTA/CACTA	DD38E	TA/TA	NXFZ01002902.1|:378663-380339
Vertebrata	Actinopteri	×	Actinopterygii (ray finned fishes)	Amphiprion percula	Tc1	?	192	1	×	?	?	CAGTA	DD38E	TA	PYAM01000009.1|:24953420-24957917
Vertebrata	Actinopteri	Anabantiformes	Actinopterygii (ray finned fishes)	Anabas testudineus	Tc1	?	171	12	×	?	?	CAGTA	DD38E	TA	OOHO01000003.1|:3259718-3264230
Vertebrata	Actinopteri	Anguilliformes	Actinopterygii (ray finned fishes)	Anguilla rostrata	Tc1	1583	342	16	1	27/27	100	CAGTG/CAGTG	DD38E	TA/TA	LTYT01008131.1|:9757-11339
Vertebrata	Actinopteri	Lophiiformes	Actinopterygii (ray finned fishes)	Antennarius striatus	Tc1	?	125	6	×	?	?	?	DD38E	?	OMNX01016841.1|:39-1315
Vertebrata	Actinopteri	Gadiformes	Actinopterygii (ray finned fishes)	Arctogadus glacialis	Tc1	?	152	2	×	?	?	CAGTA	DD38E	TA	OMOA01072971.1|:6810-9960
Vertebrata	Actinopteri	Characiformes	Actinopterygii (ray finned fishes)	Astyanax mexicanus	Tc1	1617	347	185	56	27/27	100	CACTA/CACTA	DD38E	TA/TA	APWO02000008.1|:23897112-23898728
Vertebrata	Actinopteri	Cyprinodontiformes	Actinopterygii (ray finned fishes)	Austrofundulus limnaeus	Tc1	?	171	41	×	?	?	CAGTA	DD38E	TA	LDAR01054810.1|:13077-17589
Vertebrata	Actinopteri	Gadiformes	Actinopterygii (ray finned fishes)	Bathygadus melanobranchus	Tc1	1533	151	60	×	56/56	96.43	CAGTA/CTGTA	DD38E	TA/TA	OMKP01000851.1|:4175-5707
Vertebrata	Actinopteri	Beryciformes	Actinopterygii (ray finned fishes)	Beryx splendens	Tc1	?	354	1	×	?	?	CAGTG	DD38E	TA	OMOV01105638.1|:1-2902
Vertebrata	Actinopteri	Gobiiformes	Actinopterygii (ray finned fishes)	Boleophthalmus pectinirostris	Tc1	1594	347	3	2	25/25	92	CACTA/CACTA	DD38E	TA/TA	JACK01059053.1|:202-1795
Vertebrata	Actinopteri	Gadiformes	Actinopterygii (ray finned fishes)	Boreogadus saida	Tc1	1652	133	1	×	14/14	92.86	CAGTA/CAGTA	DD38E	TA/TA	OMLE01113122.1|:12133-16531
Vertebrata	Actinopteri	Ophidiiformes	Actinopterygii (ray finned fishes)	Carapus acus	Tc1	?	159	29	×	?	?	?	DD38E	?	OMPJ01039445.1|:13063-17446
Vertebrata	Actinopteri	Cypriniformes	Actinopterygii (ray finned fishes)	Carassius auratus	Tc1	1630	285	709	×	31/31	96.77	CAGTA/CAGTA	DD38E	TA/TA	QPKE01005257.1|:174479-176108
Vertebrata	Actinopteri	Perciformes	Actinopterygii (ray finned fishes)	Chaenocephalus aceratus	Tc1	?	113	2	×	?	?	CAGTA	DD38E	TA	OMOC01111002.1|:8395-12733
Vertebrata	Actinopteri	Batrachoidiformes	Actinopterygii (ray finned fishes)	Chatrabus melanurus	Tc1	?	350	×	×	?	?	CAGTA	DD38E	TA	OMMV01004350.1|:36-1402
Vertebrata	Actinopteri	×	Actinopterygii (ray finned fishes)	Chromis chromis	Tc1	1626	136	135	×	15/15	93.33	CAGTA/CAGTA	DD38E	TA/TC	OMNN01054051.1|:2706-4331
Vertebrata	Actinopteri	Clupeiformes	Actinopterygii (ray finned fishes)	Clupea harengus	Tc1	1338	179	23	×	22/22	95.45	CAGTA/CAGTA	DD38E	TA/TA	OOIJ01000189.1|:975592-976929
Vertebrata	Actinopteri	Pleuronectiformes	Actinopterygii (ray finned fishes)	Cynoglossus semilaevis	Tc1	1569	171	8	×	27/27	100	CACTA/CACTA	DD38E	TA/TA	AGRG01006780.1|:2365-3933
Vertebrata	Actinopteri	Cyprinodontiformes	Actinopterygii (ray finned fishes)	Cyprinodon variegatus	Tc1	1580	323	269	1	27/27	92.59	CACTG/CACTA	DD38E	TA/TA	JPKM01066570.1|:19927-21506
Vertebrata	Actinopteri	Cypriniformes	Actinopterygii (ray finned fishes)	Cyprinus carpio	Tc1	?	136	3	×	?	?	?	DD38E	?	LHQP01009090.1|:85474-87370
Vertebrata	Actinopteri	Zeiformes	Actinopterygii (ray finned fishes)	Cyttopsis rosea	Tc1	?	171	×	×	?	?	CAGTA	DD38E	CA	OMKR01023329.1|:9010-13513
Vertebrata	Actinopteri	Perciformes	Actinopterygii (ray finned fishes)	Dicentrarchus labrax	Tc1	1612	160	83	×	95/95	94.74	CACTA/CACTA	DD38E	TA/TA	CBXY010002883.1|:61334-62945
Vertebrata	Actinopteri	Esociformes	Actinopterygii (ray finned fishes)	Esox lucius	Tc1	?	171	445	×	?	?	CAGTA	DD38E	TA	AZJR03000590.1|:3514400-3518912
Vertebrata	Actinopteri	Cyprinodontiformes	Actinopterygii (ray finned fishes)	Fundulus heteroclitus	Tc1	1619	122	131	×	156/156	92.31	CAGTA/CAGTA	DD38E	TA/TA	JXMV01073351.1|:16139-17757
Vertebrata	Actinopteri	Gadiformes	Actinopterygii (ray finned fishes)	Gadus morhua	Tc1	1554	166	1	×	14/14	92.86	CAGTA/CAGTA	DD38E	TA/TA	OMLA01038875.1|:25418-26971
Vertebrata	Actinopteri	Cichliformes	Actinopterygii (ray finned fishes)	Haplochromis burtoni	Tc1	?	127	25	×	?	?	?	DD38E	?	AFNZ01001808.1|:45263-49643
Vertebrata	Actinopteri	Holocentriformes	Actinopterygii (ray finned fishes)	Holocentrus rufus	Tc1	?	306	52	×	?	?	?	DD38E	?	OMLF01046557.1|:168-2042
Vertebrata	Actinopteri	Salmoniformes	Actinopterygii (ray finned fishes)	Hucho hucho	Tc1	1602	165	6478	2	85/85	95.29	CAGTA/CAGTA	DD38E	TA/CA	QNTS01000693.1|:255691-257292
Vertebrata	Actinopteri	Cyprinodontiformes	Actinopterygii (ray finned fishes)	Kryptolebias marmoratus	Tc1	?	176	18	×	?	?	CAGTA	DD38E	TA	LWHD01000149.1|:234199-238699
Vertebrata	Actinopteri	Labriformes	Actinopterygii (ray finned fishes)	Labrus bergylta	Tc1	1582	343	24	1	65/65	95.38	CAGTA/CAGTA	DD38E	TA/TA	FKLU01000097.1|:943767-945348
Vertebrata	Actinopteri	Perciformes	Actinopterygii (ray finned fishes)	Larimichthys crocea	Tc1	1635	100<	28	×	177/177	96.04	CACTA/CACTA	DD38E	TA/TA	RQIN01000022.1|:23049994-23051628
Vertebrata	Actinopteri	Perciformes	Actinopterygii (ray finned fishes)	Lates calcarifer	Tc1	?	154	20	×	?	?	CAGTA	DD38E	TA	LLXD01000125.1|:2012706-2017167
Vertebrata	Actinopteri	Cypriniformes	Actinopterygii (ray finned fishes)	Leuciscus waleckii	Tc1	?	305	4	×	?	?	?	DD38E	?	FLSR01004872.1|:7808072-7816256
Vertebrata	Actinopteri	Gadiformes	Actinopterygii (ray finned fishes)	Lota lota	Tc1	?	171	13	×	?	?	CAGTA	DD38E	TA	OMKU01006593.1|:12-1524
Vertebrata	Actinopteri	Centrarchiformes	Actinopterygii (ray finned fishes)	Maccullochella peelii	Tc1	1610	341	6	1	56/56	96.43	CACTA/CACTA	DD38E	TA/TA	LKNJ01009606.1|:5475-7084
Vertebrata	Actinopteri	Gadiformes	Actinopterygii (ray finned fishes)	Malacocephalus occidentalis	Tc1	?	123	7	×	?	?	CAAGT	DD38E	TA	OMOU01086533.1|:133-2502
Vertebrata	Actinopteri	Synbranchiformes	Actinopterygii (ray finned fishes)	Mastacembelus armatus	Tc1	1626	171	11	4	270/270	99.63	CAGTA/CAGTA	DD38E	TA/TA	OOHQ01000074.1|:16696475-16698100
Vertebrata	Actinopteri	Cichliformes	Actinopterygii (ray finned fishes)	Maylandia zebra	Tc1	?	146	8	×	?	?	CAGTT	DD38E	TA	AGTA05000017.1|:17982389-17986814
Vertebrata	Actinopteri	Gadiformes	Actinopterygii (ray finned fishes)	Melanogrammus aeglefinus	Tc1	1620	171	33	×	27/27	100	CACTA/CACTA	DD38E	TA/TA	OLKM01000814.1|:90405-92024
Vertebrata	Actinopteri	Gadiformes	Actinopterygii (ray finned fishes)	Melanonus zugmayeri	Tc1	?	171	54	×	?	?	CACTA	DD38E	TA	OMKN01060855.1|:279-3155
Vertebrata	Actinopteri	Gadiformes	Actinopterygii (ray finned fishes)	Merlangius merlangus	Tc1	?	145	4	×	?	?	CACTA	DD38E	GA	OOFH01118439.1|:1-3237
Vertebrata	Actinopteri	Gadiformes	Actinopterygii (ray finned fishes)	Merluccius capensis	Tc1	?	350	1	×	?	?	CAGTA	DD38E	TA	OMPL01110138.1|:7392-10799
Vertebrata	Actinopteri	Gadiformes	Actinopterygii (ray finned fishes)	Merluccius polli	Tc1	1275	323	3	3	27/27	96.3	CACTA/CACTA	DD38E	TA/TA	OMOZ01000732.1|:248-1522
Vertebrata	Actinopteri	Centrarchiformes	Actinopterygii (ray finned fishes)	Micropterus floridanus	Tc1	1604	170	58	×	170/170	97.06	CAGTA/CAGTA	DD38E	TA/TA	NRCI01142185.1|:8-1611
Vertebrata	Actinopteri	×	Actinopterygii (ray finned fishes)	Miichthys miiuy	Tc1	1628	211	2	×	28/28	96.43	CACTA/CACTA	DD38E	TA/TA	JXSJ01000022.1|:292053-293680
Vertebrata	Actinopteri	Beryciformes	Actinopterygii (ray finned fishes)	Monocentris japonicus	Tc1	1283	171	24	×	67/67	91.04	CACTA/CACTA	DD38E	TA/TA	OOFE01021118.1|:17607-18889
Vertebrata	Actinopteri	Holocentriformes	Actinopterygii (ray finned fishes)	Myripristis jacobus	Tc1	1620	171	1531	×	56/56	94.64	CACTA/CACTA	DD38E	CA/TA	OMLB01064296.1|:9035-10654
Vertebrata	Actinopteri	Cichliformes	Actinopterygii (ray finned fishes)	Neolamprologus brichardi	Tc1	?	132	21	×	?	?	?	DD38E	?	AFNY01010960.1|:15679-20074
Vertebrata	Actinopteri	Holocentriformes	Actinopterygii (ray finned fishes)	Neoniphon sammara	Tc1	1463	176	40	×	40/40	92.5	CAGTA/CAGTG	DD38E	TA/CA	OMKZ01015755.1|:11143-12605
Vertebrata	Actinopteri	Cyprinodontiformes	Actinopterygii (ray finned fishes)	Nothobranchius furzeri	Tc1	1663	159	382	×	19/19	94.74	CAATA/CAGTA	DD38E	TA/TA	JNBZ01006899.1|:7072-8734
Vertebrata	Actinopteri	Salmoniformes	Actinopterygii (ray finned fishes)	Oncorhynchus kisutch	Tc1	?	310	50	×	?	?	CAGTA	DD38E	TA	MPKV01002418.1|:1524797-1529711
Vertebrata	Actinopteri	Salmoniformes	Actinopterygii (ray finned fishes)	Oncorhynchus mykiss	Tc1	1523	244	548	×	39/39	94.87	CAGTA/CAGTA	DD38E	TA/TA	MSJN01002218.1:432798-434320
Vertebrata	Actinopteri	Salmoniformes	Actinopterygii (ray finned fishes)	Oncorhynchus tshawytscha	Tc1	?	346	×	×	?	?	CACTA	DD38E	TA	PIPH01098975.1|:6786-11823
Vertebrata	Actinopteri	Centrarchiformes	Actinopterygii (ray finned fishes)	Oplegnathus fasciatus	Tc1	1544	317	7	1	64/64	93.75	CACTA/CACTG	DD38E	TA/TA	NTHP01000521.1|:359197-360740
Vertebrata	Actinopteri	Cichliformes	Actinopterygii (ray finned fishes)	Oreochromis niloticus	Tc1	?	151	27	×	?	?	CACAA	DD38E	TA	MKQE02000001.1|:3009707-3014159
Vertebrata	Actinopteri	Beloniformes	Actinopterygii (ray finned fishes)	Oryzias latipes	Tc1	1610	123	24	×	114/114	95.61	CAGTA/CAGTA	DD38E	TA/TA	BAAE01038297.1|:5746-7355
Vertebrata	Actinopteri	Spariformes	Actinopterygii (ray finned fishes)	Pagrus major	Tc1	?	148	14	×	?	?	?	DD38E	?	BDUH01079998.1|:157-1067
Vertebrata	Actinopteri	Blenniiformes	Actinopterygii (ray finned fishes)	Parablennius parvicornis	Tc1	?	138	16	×	?	?	CAGTA	DD38E	TA	OMNM01063944.1|:33443-37763
Vertebrata	Actinopteri	Osteoglossiformes	Actinopterygii (ray finned fishes)	Paramormyrops kingsleyae	Tc1	?	132	9	×	?	?	?	DD38E	?	PGUA01000166.1|:486999-491394
Vertebrata	Actinopteri	Spariformes	Actinopterygii (ray finned fishes)	Parasudis fraserbrunneri	Tc1	?	162	1	×	?	?	?	DD38E	?	OMKL01013063.1|:161-2646
Vertebrata	Actinopteri	Perciformes	Actinopterygii (ray finned fishes)	Perca fluviatilis	Tc1	1630	351	836	53	114/114	94.74	CAGTA/CAGTA	DD38E	TA/TA	QFAT01005385.1|:2196-3825
Vertebrata	Actinopteri	Percopsiformes	Actinopterygii (ray finned fishes)	Percopsis transmontana	Tc1	?	171	13	×	?	?	CAGTA	DD38E	TA	OMKH01029456.1|:1-1546
Vertebrata	Actinopteri	Gadiformes	Actinopterygii (ray finned fishes)	Phycis blennoides	Tc1	1627	323	9	1	111/111	92.79	CAGTA/CAGTA	DD38E	TA/TA	OMKI01056735.1|:10116-11742
Vertebrata	Actinopteri	Gadiformes	Actinopterygii (ray finned fishes)	Phycis phycis	Tc1	?	183	69	×	?	?	CAGTA	DD38E	TA	OMKQ01083279.1|:429-2019
Vertebrata	Actinopteri	Cyprinodontiformes	Actinopterygii (ray finned fishes)	Poecilia formosa	Tc1	1618	312	52	1	161/161	95.65	CAGTA/CAGTA	DD38E	TA/TA	AYCK01023896.1|:15902-17519
Vertebrata	Actinopteri	Cyprinodontiformes	Actinopterygii (ray finned fishes)	Poecilia latipinna	Tc1	1574	369	40	1	25/25	96	CAGTA/CAGTA	DD38E	TA/TA	LMXD01002595.1|:7072-8645
Vertebrata	Actinopteri	Cyprinodontiformes	Actinopterygii (ray finned fishes)	Poecilia mexicana	Tc1	1618	348	43	4	272/272	94.12	CAGTA/CAGTA	DD38E	TA/TA	LMXC01022855.1|:11766-13383
Vertebrata	Actinopteri	Cyprinodontiformes	Actinopterygii (ray finned fishes)	Poecilia reticulata	Tc1	1633	371	24	1	29/29	96.55	CAGTA/CAGTA	DD38E	TA/TA	AZHG01026503.1|:8122-9754
Vertebrata	Actinopteri	Polymixiiformes	Actinopterygii (ray finned fishes)	Polymixia japonica	Tc1	?	171	2	×	?	?	CACTA	DD38E	TA	OMKK01002012.1|:2-854
Vertebrata	Actinopteri	×	Actinopterygii (ray finned fishes)	Pseudochromis fuscus	Tc1	1586	341	2	1	66/66	98.48	CAGTA/CAGTA	DD38E	TA/TA	OOFC01029062.1|:8434-10019
Vertebrata	Actinopteri	Cichliformes	Actinopterygii (ray finned fishes)	Pundamilia nyererei	Tc1	?	127	22	×	?	?	?	DD38E	?	AFNX01010582.1|:16172-20552
Vertebrata	Actinopteri	Characiformes	Actinopterygii (ray finned fishes)	Pygocentrus nattereri	Tc1	1574	171	60	×	237/237	96.62	CAGTA/CAGTA	DD38E	TA/TA	MAUM01021257.1|:22341-23914
Vertebrata	Actinopteri	Beryciformes	Actinopterygii (ray finned fishes)	Rondeletia loricata	Tc1	?	171	4	×	?	?	CAGTA	DD38E	TA	OMLI01060136.1|:2508-3923
Vertebrata	Actinopteri	Salmoniformes	Actinopterygii (ray finned fishes)	Salmo salar	Tc1	1593	190	1063	×	83/83	93.98	CAATA/CAGTA	DD38E	TA/TA	AGKD04000109.1:884447-886039
Vertebrata	Actinopteri	Salmoniformes	Actinopterygii (ray finned fishes)	Salvelinus alpinus	Tc1	1608	200	2282	×	61/61	95.08	CAGTA/CAGTA	DD38E	TA/TA	PPUY01000167.1|:1472108-1473715
Vertebrata	Actinopteri	Clupeiformes	Actinopterygii (ray finned fishes)	Sardina pilchardus	Tc1	1606	347	41	12	36/36	100	CACTA/CACTA	DD38E	TA/TA	UIGZ01064170.1|:272-1877
Vertebrata	Actinopteri	Gobiiformes	Actinopterygii (ray finned fishes)	Scartelaos histophorus	Tc1	?	171	9	×	?	?	CAGTA	DD38E	TA	JACN01128802.1|:353-1933
Vertebrata	Actinopteri	Osteoglossiformes	Actinopterygii (ray finned fishes)	Scleropages formosus	Tc1	?	325	1	×	?	?	?	DD38E	?	LGSE01019657.1|:1-1147
Vertebrata	Actinopteri	Carangiformes	Actinopterygii (ray finned fishes)	Seriola dumerili	Tc1	1626	350	5	2	27/27	100	CAGTA/CAGTA	DD38E	TA/TA	BDQW01000056.1|:1776118-1777743
Vertebrata	Actinopteri	Carangiformes	Actinopterygii (ray finned fishes)	Seriola lalandi	Tc1	1617	347	16	1	27/27	92.59	CACTA/CACTA	DD38E	TA/TA	MAII01000428.1|:250752-252368
Vertebrata	Actinopteri	Carangiformes	Actinopterygii (ray finned fishes)	Seriola lalandi dorsalis	Tc1	1609	154	17	×	152/152	96.05	CAGTA/CAGTA	DD38E	TA/TA	PEQF01098796.1|:1226981-1228589
Vertebrata	Actinopteri	Carangiformes	Actinopterygii (ray finned fishes)	Seriola quinqueradiata	Tc1	1630	350	30	3	152/152	96.71	CAGTA/CAGTA	DD38E	TA/TA	BDMU01000087.1|:504073-505702
Vertebrata	Actinopteri	Carangiformes	Actinopterygii (ray finned fishes)	Seriola rivoliana	Tc1	1629	350	28	3	152/152	98.68	CAGTA/CAGTA	DD38E	TA/TA	PVUN01001340.1|:12298151-12299779
Vertebrata	Actinopteri	Cichliformes	Actinopterygii (ray finned fishes)	Simochromis diagramma	Tc1	?	171	2	×	?	?	CAGTT	DD38E	TA	OVJJ01000816.1|:15421909-15426421
Vertebrata	Actinopteri	Spariformes	Actinopterygii (ray finned fishes)	Sparus aurata	Tc1	?	323	9	×	?	?	CACTA	DD38E	TA	PQWN01005770.1|:5277-8359
Vertebrata	Actinopteri	Spariformes	Actinopterygii (ray finned fishes)	Spondyliosoma cantharus	Tc1	1545	173	103	×	8/8	87.5	CACTA/CACTA	DD38E	TA/TA	OMLP01043469.1|:14884-16428
Vertebrata	Actinopteri	×	Actinopterygii (ray finned fishes)	Stegastes partitus	Tc1	1618	350	46	3	124/124	94.35	CAGTA/CAGTA	DD38E	TA/TA	JMKM01007537.1|:368-1985
Vertebrata	Actinopteri	Labriformes	Actinopterygii (ray finned fishes)	Symphodus melops	Tc1	1630	350	24	1	272/272	95.59	GAGTA/CAGTA	DD38E	TA/TA	MWVA01000359.1|:667141-668770
Vertebrata	Actinopteri	Carangiformes	Actinopterygii (ray finned fishes)	Trachinotus ovatus	Tc1	1637	350	35	3	152/152	97.37	CAGTA/CAGTG	DD38E	TA/TA	OCSD01000479.1|:209411-211047
Vertebrata	Actinopteri	Gadiformes	Actinopterygii (ray finned fishes)	Trachyrincus murrayi	Tc1	?	254	1	×	?	?	CAGCA	DD38E	TA	OOFB01033265.1|:1368-3908
Vertebrata	Actinopteri	Gadiformes	Actinopterygii (ray finned fishes)	Trisopterus minutus	Tc1	?	171	3	×	?	?	CAGTA	DD38E	TA	OMKV01094136.1|:1-1743
Vertebrata	Actinopteri	Percopsiformes	Actinopterygii (ray finned fishes)	Typhlichthys subterraneus	Tc1	?	171	203	×	?	?	CAGTA	DD38E	TA	OMKO01042499.1|:57-3569
Vertebrata	Actinopteri	Cyprinodontiformes	Actinopterygii (ray finned fishes)	Xiphophorus couchianus	Tc1	1637	154	3	×	62/62	95.16	CAGTA/CAGTA	DD38E	TA/CA	LNCC02000020.1|:40912014-40913650
Vertebrata	Actinopteri	Cyprinodontiformes	Actinopterygii (ray finned fishes)	Xiphophorus hellerii	Tc1	1625	264	11	×	106/106	92.45	CAGTA/GTGTA	DD38E	TA/GT	QPIH01000013.1|:22062306-22063930
Vertebrata	Myxini	Myxiniformes	Agnatha	Eptatretus burgeri	Tc1	1628	171	261	1	25/25	96	CAGTA/CAGTA	DD38E	TA/TA	FYBX02010523.1|:280498-282125
Vertebrata	Amphibia	Anura	Anura	Rhinella marina	Tc1	1630	350	29844	722	272/272	97.43	CATTA/CAGTA	DD38E	TA/TA	ONZH01027030.1|:166788-168417
Invertebrata	Insecta	Diptera	Arthropoda	Aedes aegypti	Tc1	?	171	7	×	?	?	CACTA	DD38E	TA	NIGP01004395.1|:275850-280362
Invertebrata	Insecta	Diptera	Arthropoda	Aedes albopictus	Tc1	?	415	×	×	?	?	?	DD38E	?	JXUM01006159.1|:31815-36762
Invertebrata	Insecta	Blattodea	Arthropoda	Blattella germanica	Tc1	1511	171	13	×	27/27	100	CACTA/CACTA	DD38E	TA/TA	PYGN01002141.1|:5191-6701
Invertebrata	Insecta	Lepidoptera	Arthropoda	Calycopis cecrops	Tc1	?	341	1	×	?	?	?	DD38E	?	LHQP01009090.1|:85474-87370
Invertebrata	Insecta	Hymenoptera	Arthropoda	Cyphomyrmex costatus	Tc1	?	171	3	×	?	?	CACTA	DD38E	TA	LKEX01021423.1|:25188-29700
Invertebrata	Insecta	Hymenoptera	Arthropoda	Eupelmus urozonus	Tc1	?	136	1	×	?	?	?	DD38E	?	UELX01030371.1|:1-1882
Invertebrata	Insecta	Hymenoptera	Arthropoda	Habropoda laboriosa	Tc1	1643	115	48	2	28/28	96.43	CACTA/CACTA	DD38E	TA/TA	LHQN01015516.1|:3390-5032
Invertebrata	Insecta	Lepidoptera	Arthropoda	Heliconius melpomene amaryllis	Tc1	?	347	8	×	?	?	?	DD38E	?	FARF01001341.1|:1-1379
Invertebrata	Insecta	Lepidoptera	Arthropoda	Heliconius timareta	Tc1	?	171	27	×	?	?	?	DD38E	?	FATQ01003172.1|:1-1596
Invertebrata	Insecta	Lepidoptera	Arthropoda	Heliconius wallacei	Tc1	?	324	1	×	?	?	?	DD38E	?	FLSR01004872.1|:7808072-7816256
Invertebrata	Insecta	Lepidoptera	Arthropoda	Heliconius xanthocles	Tc1	?	171	4	×	?	?	?	DD38E	?	FAUE01037752.1|:1-1201
Invertebrata	Insecta	Lepidoptera	Arthropoda	Heliothis virescens	Tc1	1629	347	4	4	27/27	100	CACTG/CACTG	DD38E	TA/TA	NWSH01002673.1|:22858-24486
Invertebrata	Insecta	Hymenoptera	Arthropoda	Lasius niger	Tc1	1691	349	1	1	29/29	96.55	CATTA/CATTA	DD38E	TA/TA	LBMM01020889.1|:63-1753
Invertebrata	Insecta	Hymenoptera	Arthropoda	Leptopilina boulardi	Tc1	?	406	1	×	?	?	?	DD38E	?	PQAT01015324.1|:1-3924
Invertebrata	Insecta	Hymenoptera	Arthropoda	Leptopilina clavipes	Tc1	?	177	1	×	?	?	?	DD38E	?	JUFY01032790.1|:1-3037
Invertebrata	Insecta	Hymenoptera	Arthropoda	Linepithema humile	Tc1	?	182	6	×	?	?	CACTC	DD38E	TA	ADOQ01002908.1|:1-1842
Invertebrata	Insecta	Hymenoptera	Arthropoda	Megastigmus dorsalis	Tc1	?	369	3	×	?	?	CAGTA	DD38E	TA	UELU01136595.1|:4244-7526
Invertebrata	Insecta	Hymenoptera	Arthropoda	Megastigmus stigmatizans	Tc1	?	155	9	×	?	?	CAGTA	DD38E	TA	UELV01182311.1|:7073-11259
Invertebrata	Insecta	Hymenoptera	Arthropoda	Microplitis demolitor	Tc1	?	154	3	×	?	?	CACTA	DD38E	TA	AZMT02022812.1|:1-3023
Invertebrata	Insecta	Coleoptera	Arthropoda	Oryctes borbonicus	Tc1	1600	126	617	61	27/27	96.3	CACTT/CACTA	DD38E	TA/TA	LJIG01010580.1|:16363-17962
Invertebrata	Insecta	Lepidoptera	Arthropoda	Papilio memnon	Tc1	?	193	4	×	?	?	CACTG	DD38E	TA	BDMG01024400.1|:1-2910
Invertebrata	Insecta	Hymenoptera	Arthropoda	Solenopsis invicta	Tc1	?	345	33	×	?	?	TAGTA	DD38E	TA	AEAQ02066648.1|:11813-14318
Invertebrata	Insecta	Lepidoptera	Arthropoda	Spodoptera frugiperda	Tc1	1575	347	43	17	28/28	96.43	CACTA/CACTA	DD38E	TA/TA	OEOA01004087.1|:8406-9980
Invertebrata	Insecta	Lepidoptera	Arthropoda	Spodoptera litura	Tc1	1577	347	8	5	27/27	100	CACTA/CACTA	DD38E	TA/TA	MTZO01010000.1|:46613-48189
Invertebrata	Insecta	Hymenoptera	Arthropoda	Temnothorax curvispinosus	Tc1	1613	347	2	1	26/26	100	CACTG/CACTG	DD38E	TA/TA	QBEX01014911.1|:30322-31934
Invertebrata	Insecta	Hymenoptera	Arthropoda	Trachymyrmex cornetzi	Tc1	?	124	1	×	?	?	CAGTA	DD38E	TA	LKEY01053807.1|:1-2948
Invertebrata	Insecta	Orthoptera	Arthropoda	Xenocatantops brachycerus	Tc1	1537	347	3	1	29/29	96.55	CAATA/CACTA	DD38E	TA/TA	OFSG01008208.1|:92-1628
Invertebrata	Insecta	Lepidoptera	Arthropoda	Amyelois transitella	Tc1	1576	357	3	1	28/28	96.43	CACTA/CACTA	DD38E	TA/TA	LACK01005634.1|:19261-20836
Invertebrata	Insecta	Hymenoptera	Arthropoda	Camponotus floridanus	Tc1	1613	347	3	1	26/26	100	CAGTA/CAGTA	DD38E	TA/TA	QANI01000506.1|:14500-16112
Invertebrata	Insecta	Diptera	Arthropoda	Ceratitis capitata	Tc1	1641	235	7	×	27/27	100	CAGTA/CAGTA	DD38E	TA/TA	AOHK02000766.1|:70376-72016
Invertebrata	Insecta	Lepidoptera	Arthropoda	Danaus plexippus plexippus	Tc1	1637	347	12	4	29/29	96.55	CACTA/CACTG	DD38E	TA/TA	AGBW02009491.1|:94468-96104
Invertebrata	Insecta	Lepidoptera	Arthropoda	Dufourea novaeangliae	Tc1	1557	347	4	1	29/29	96.55	CACTA/CACTA	DD38E	TA/TA	LGHO01002428.1|:205288-206844
Invertebrata	Arachnida	Mesostigmata	Arthropoda	Galendromus occidentalis	Tc1	2367	347	1	1	24/24	95.83	CACTG/CACTG	DD38E	TA/TA	AFFJ01002361.1|:6598-8964
Invertebrata	Insecta	Hymenoptera	Arthropoda	Goniozus legneri	Tc1	1576	208	1	×	26/26	92.31	CACTA/CACTA	DD38E	TA/TA	NCVS01000859.1|:13040-14615
Invertebrata	Insecta	Hymenoptera	Arthropoda	Harpegnathos saltator	Tc1	1601	253	4	×	28/28	92.86	CACTA/CACTA	DD38E	TA/TA	QANH01000744.1|:216841-218441
Invertebrata	Insecta	Lepidoptera	Arthropoda	Mamestra configurata	Tc1	1618	162	15	×	25/25	96	CACTG/CACTG	DD38E	TA/TA	NDFZ01005264.1|:136730-138347
Invertebrata	Insecta	Diptera	Arthropoda	Mayetiola destructor	Tc1	1653	154	2	×	116/116	98.28	CACTA/CACTA	DD38E	TA/TA	AEGA01031007.1|:11816-13468
Invertebrata	Insecta	Hymenoptera	Arthropoda	Megachile rotundata	Tc1	1630	379	4	1	29/29	100	CACTA/CACTA	DD38E	TA/TA	AFJA01007057.1|:1381-3010
Invertebrata	Insecta	Lepidoptera	Arthropoda	Melitaea cinxia	Tc1	1639	347	3	1	27/27	96.3	CTCTG/CACTG	DD38E	TA/TA	APLT01039681.1|:777-2415
Invertebrata	Insecta	Hymenoptera	Arthropoda	Ooceraea biroi	Tc1	1618	271	2	×	26/26	92.31	CACTC/CACTG	DD38E	TA/TA	JASI01005389.1|:11181-12798
Vertebrata	Mammalia	Carnivora	Carnivora	Felis catus	Tc1	1588	341	41	2	210/210	97.62	CAGTA/CAGTA	DD38E	TA/TA	AANG04004031.1|:3377-4964
Invertebrata	Hydrozoa	Anthoathecata	Cnidaria	Hydra vulgaris	Tc1	1596	347	12	×	27/27	96.3	CACTA/CACTA	DD38E	TA/TA	ABRM01037828.1|:3375-4970
