# Supplementary material for: Intruder (DD38E), a recently evolved sibling family of DD34E/Tc1 transposons in animals
Source: Mob DNA. 2020 Dec 10;11:32. doi: 10.1186/s13100-020-00227-7 (PMC7731502; doi:10.1186/s13100-020-00227-7)
Supplement: Supplementary file 3 — Additional file 3: Table S2. Pairwise distances of IT and RAG1. [file 13100_2020_227_MOESM3_ESM.xls]

## Sheet: MatrixOutput
Table S2 Pairwise distances of IT and RAG1 between species in vertebrate
Species 1	Species 2	Dist	RAG1	Divergence time
Acanthochromis polyacanthus	Amphiprion ocellaris	0.0138034	0.0389916	111
Acanthochromis polyacanthus	Spondyliosoma cantharus	0.0245432	0.178189	28.7
Acanthochromis polyacanthus	Dicentrarchus labrax	0.0264223	0.160796	148
Acanthochromis polyacanthus	Myripristis jacobus	0.0323007	0.226804	230
Acanthochromis polyacanthus	Seriola lalandi dorsalis	0.0622499	0.159217	41
Acanthochromis polyacanthus	Perca fluviatilis	0.0639876	0.166587	128
Acanthochromis polyacanthus	Seriola quinqueradiata	0.0654471	0.160094	119
Acanthochromis polyacanthus	Seriola dumerili	0.0709299	0.159245	148
Acanthochromis polyacanthus	Seriola rivoliana	0.0822053	0.152714	206
Acanthochromis polyacanthus	Bathygadus melanobranchus	0.0981956	0.333492	128
Acanthochromis polyacanthus	Stegastes partitus	0.0984623	0.0905205	132
Acanthochromis polyacanthus	Rhinella marina	0.0993157	0.613109	132
Acanthochromis polyacanthus	Poecilia reticulata	0.103573	0.215361	119
Acanthochromis polyacanthus	Mastacembelus armatus	0.1038	0.177531	206
Acanthochromis polyacanthus	Oryzias latipes	0.10409	0.223294	119
Acanthochromis polyacanthus	Carassius auratus	0.104096	0.392888	128
Acanthochromis polyacanthus	Phycis blennoides	0.104304	0.355325	148
Acanthochromis polyacanthus	Poecilia mexicana	0.105329	0.214733	119
Acanthochromis polyacanthus	Poecilia latipinna	0.105824	0.214787	119
Acanthochromis polyacanthus	Poecilia formosa	0.105958	0.225375	119
Acanthochromis polyacanthus	Chromis chromis	0.106332	0.0778155	119
Acanthochromis polyacanthus	Pygocentrus nattereri	0.113564	0.365481	230
Acanthochromis polyacanthus	Xiphophorus hellerii	0.116864	0.211714	435
Acanthochromis polyacanthus	Symphodus melops	0.122683	0.210047	206
Acanthochromis polyacanthus	Xiphophorus couchianus	0.122953	0.202224	206
Acanthochromis polyacanthus	Neoniphon sammara	0.12539	0.182806	128
Acanthochromis polyacanthus	Hucho hucho	0.129679	0.288011	128
Acanthochromis polyacanthus	Oncorhynchus mykiss	0.129679	0.291388	128
Acanthochromis polyacanthus	Fundulus heteroclitus	0.129735	0.209494	128
Acanthochromis polyacanthus	Salmo salar	0.130462	0.293881	128
Acanthochromis polyacanthus	Salvelinus alpinus	0.131384	0.289617	67
Acanthochromis polyacanthus	Amphilophus citrinellus	0.134527	0.14386	128
Acanthochromis polyacanthus	Gadus morhua	0.163629	0.363023	119
Acanthochromis polyacanthus	Nothobranchius furzeri	0.201064	0.198143	119
Ageneiosus marmoratus	Astyanax mexicanus	0.0112411	0.180603	ND
Ageneiosus marmoratus	Cyprinodon variegatus	0.0125258	0.328065	ND
Ageneiosus marmoratus	Merluccius polli	0.0167463	0.366155	ND
Ageneiosus marmoratus	Melanogrammus aeglefinus	0.0679002	0.391475	ND
Ageneiosus marmoratus	Sardina pilchardus	0.0727824	0.354699	ND
Ageneiosus marmoratus	Cynoglossus semilaevis	0.0746559	0.348318	ND
Amphilophus citrinellus	Bathygadus melanobranchus	0.0723523	0.283082	111
Amphilophus citrinellus	Chromis chromis	0.08133	0.137006	148
Amphilophus citrinellus	Neoniphon sammara	0.098005	0.168337	230
Amphilophus citrinellus	Hucho hucho	0.115998	0.24133	111
Amphilophus citrinellus	Oncorhynchus mykiss	0.115998	0.241295	128
Amphilophus citrinellus	Salmo salar	0.116763	0.24187	119
Amphilophus citrinellus	Salvelinus alpinus	0.117652	0.237808	148
Amphilophus citrinellus	Amphiprion ocellaris	0.133601	0.138499	206
Amphilophus citrinellus	Spondyliosoma cantharus	0.139012	0.149723	128
Amphilophus citrinellus	Myripristis jacobus	0.139305	0.167591	132
Amphilophus citrinellus	Dicentrarchus labrax	0.141692	0.1233	132
Amphilophus citrinellus	Gadus morhua	0.144076	0.31627	119
Amphilophus citrinellus	Seriola lalandi dorsalis	0.1707	0.132383	206
Amphilophus citrinellus	Perca fluviatilis	0.171858	0.132476	119
Amphilophus citrinellus	Seriola quinqueradiata	0.173671	0.138101	128
Amphilophus citrinellus	Seriola dumerili	0.180852	0.12731	148
Amphilophus citrinellus	Seriola rivoliana	0.187903	0.129073	119
Amphilophus citrinellus	Stegastes partitus	0.188722	0.140955	119
Amphilophus citrinellus	Rhinella marina	0.189081	0.481524	119
Amphilophus citrinellus	Phycis blennoides	0.192492	0.308402	119
Amphilophus citrinellus	Oryzias latipes	0.192645	0.183634	230
Amphilophus citrinellus	Carassius auratus	0.193364	0.300351	435
Amphilophus citrinellus	Mastacembelus armatus	0.19355	0.139067	206
Amphilophus citrinellus	Poecilia reticulata	0.193738	0.169166	206
Amphilophus citrinellus	Poecilia formosa	0.195881	0.169058	128
Amphilophus citrinellus	Poecilia mexicana	0.196008	0.170793	128
Amphilophus citrinellus	Poecilia latipinna	0.196378	0.164915	128
Amphilophus citrinellus	Pygocentrus nattereri	0.19997	0.279517	128
Amphilophus citrinellus	Xiphophorus hellerii	0.202995	0.160361	128
Amphilophus citrinellus	Symphodus melops	0.212417	0.157438	111
Amphilophus citrinellus	Xiphophorus couchianus	0.214025	0.150562	128
Amphilophus citrinellus	Fundulus heteroclitus	0.216795	0.182037	119
Amphilophus citrinellus	Nothobranchius furzeri	0.299409	0.172693	119
Amphiprion ocellaris	Spondyliosoma cantharus	0.0259286	0.174623	148
Amphiprion ocellaris	Dicentrarchus labrax	0.0278165	0.153407	230
Amphiprion ocellaris	Myripristis jacobus	0.0298224	0.214817	41
Amphiprion ocellaris	Seriola lalandi dorsalis	0.0632087	0.150728	128
Amphiprion ocellaris	Perca fluviatilis	0.0643152	0.159148	119
Amphiprion ocellaris	Seriola quinqueradiata	0.0664105	0.15134	148
Amphiprion ocellaris	Seriola dumerili	0.0719237	0.149987	206
Amphiprion ocellaris	Seriola rivoliana	0.0826729	0.144171	128
Amphiprion ocellaris	Bathygadus melanobranchus	0.0985692	0.332638	132
Amphiprion ocellaris	Rhinella marina	0.0997979	0.602404	132
Amphiprion ocellaris	Stegastes partitus	0.101095	0.0871909	119
Amphiprion ocellaris	Oryzias latipes	0.103122	0.213228	206
Amphiprion ocellaris	Mastacembelus armatus	0.10357	0.170008	119
Amphiprion ocellaris	Carassius auratus	0.103866	0.395251	128
Amphiprion ocellaris	Poecilia reticulata	0.106215	0.207533	148
Amphiprion ocellaris	Phycis blennoides	0.10625	0.351372	119
Amphiprion ocellaris	Chromis chromis	0.107428	0.0636449	119
Amphiprion ocellaris	Poecilia mexicana	0.107993	0.206919	119
Amphiprion ocellaris	Poecilia latipinna	0.108486	0.206269	119
Amphiprion ocellaris	Poecilia formosa	0.108625	0.215927	230
Amphiprion ocellaris	Pygocentrus nattereri	0.114761	0.366012	435
Amphiprion ocellaris	Symphodus melops	0.118708	0.206807	206
Amphiprion ocellaris	Xiphophorus hellerii	0.119555	0.205465	206
Amphiprion ocellaris	Xiphophorus couchianus	0.126423	0.197599	128
Amphiprion ocellaris	Fundulus heteroclitus	0.127419	0.203175	128
Amphiprion ocellaris	Neoniphon sammara	0.12926	0.177119	128
Amphiprion ocellaris	Hucho hucho	0.130285	0.281973	128
Amphiprion ocellaris	Oncorhynchus mykiss	0.130285	0.285083	128
Amphiprion ocellaris	Salmo salar	0.131072	0.286315	67
Amphiprion ocellaris	Salvelinus alpinus	0.132	0.283416	128
Amphiprion ocellaris	Gadus morhua	0.170668	0.361325	119
Amphiprion ocellaris	Nothobranchius furzeri	0.201967	0.192483	119
Astyanax mexicanus	Cyprinodon variegatus	0.0137856	0.368885	230
Astyanax mexicanus	Merluccius polli	0.0207682	0.387535	230
Astyanax mexicanus	Melanogrammus aeglefinus	0.0699158	0.402641	230
Astyanax mexicanus	Sardina pilchardus	0.0748106	0.344567	230
Astyanax mexicanus	Cynoglossus semilaevis	0.076738	0.375421	221.7
Bathygadus melanobranchus	Chromis chromis	0.0310479	0.325928	230
Bathygadus melanobranchus	Neoniphon sammara	0.0619015	0.238891	148
Bathygadus melanobranchus	Hucho hucho	0.0702159	0.323364	148
Bathygadus melanobranchus	Oncorhynchus mykiss	0.0702159	0.328192	148
Bathygadus melanobranchus	Salmo salar	0.0709307	0.322861	60
Bathygadus melanobranchus	Salvelinus alpinus	0.071719	0.321157	206
Bathygadus melanobranchus	Spondyliosoma cantharus	0.104254	0.313014	148
Bathygadus melanobranchus	Dicentrarchus labrax	0.104681	0.319853	148
Bathygadus melanobranchus	Myripristis jacobus	0.105724	0.317221	148
Bathygadus melanobranchus	Gadus morhua	0.109021	0.180075	148
Bathygadus melanobranchus	Seriola lalandi dorsalis	0.129635	0.315088	206
Bathygadus melanobranchus	Perca fluviatilis	0.132082	0.325181	148
Bathygadus melanobranchus	Seriola quinqueradiata	0.132987	0.309529	148
Bathygadus melanobranchus	Seriola dumerili	0.139801	0.31452	60
Bathygadus melanobranchus	Seriola rivoliana	0.15136	0.305064	148
Bathygadus melanobranchus	Stegastes partitus	0.1563	0.32157	148
Bathygadus melanobranchus	Rhinella marina	0.157345	0.625248	148
Bathygadus melanobranchus	Oryzias latipes	0.159844	0.362706	148
Bathygadus melanobranchus	Mastacembelus armatus	0.160022	0.346459	230
Bathygadus melanobranchus	Carassius auratus	0.161197	0.432047	435
Bathygadus melanobranchus	Poecilia reticulata	0.161833	0.34186	206
Bathygadus melanobranchus	Poecilia mexicana	0.163226	0.340878	206
Bathygadus melanobranchus	Phycis blennoides	0.163597	0.146748	148
Bathygadus melanobranchus	Poecilia latipinna	0.163645	0.341625	148
Bathygadus melanobranchus	Poecilia formosa	0.163864	0.33952	148
Bathygadus melanobranchus	Pygocentrus nattereri	0.167506	0.412939	148
Bathygadus melanobranchus	Xiphophorus hellerii	0.175359	0.349863	148
Bathygadus melanobranchus	Symphodus melops	0.179704	0.361336	148
Bathygadus melanobranchus	Xiphophorus couchianus	0.182198	0.331277	148
Bathygadus melanobranchus	Fundulus heteroclitus	0.185307	0.347958	148
Bathygadus melanobranchus	Nothobranchius furzeri	0.262135	0.355275	148
Carassius auratus	Oryzias latipes	0.00808329	0.382012	230
Carassius auratus	Mastacembelus armatus	0.0174887	0.385912	230
Carassius auratus	Rhinella marina	0.0181525	0.585655	230
Carassius auratus	Stegastes partitus	0.0213205	0.388812	230
Carassius auratus	Phycis blennoides	0.0283929	0.440329	230
Carassius auratus	Poecilia reticulata	0.0284022	0.39375	230
Carassius auratus	Poecilia mexicana	0.029779	0.393524	230
Carassius auratus	Poecilia latipinna	0.0303654	0.390972	230
Carassius auratus	Poecilia formosa	0.0310462	0.394599	230
Carassius auratus	Pygocentrus nattereri	0.0373872	0.27094	230
Carassius auratus	Xiphophorus hellerii	0.0417119	0.394741	230
Carassius auratus	Symphodus melops	0.0420805	0.387701	230
Carassius auratus	Fundulus heteroclitus	0.0448791	0.398779	230
Carassius auratus	Xiphophorus couchianus	0.0459606	0.370435	230
Carassius auratus	Seriola lalandi dorsalis	0.0662794	0.371848	230
Carassius auratus	Perca fluviatilis	0.0685875	0.374027	230
Carassius auratus	Seriola quinqueradiata	0.0707579	0.370666	230
Carassius auratus	Seriola dumerili	0.0782667	0.370897	153
Carassius auratus	Seriola rivoliana	0.0878079	0.36027	435
Carassius auratus	Spondyliosoma cantharus	0.0982283	0.378167	230
Carassius auratus	Dicentrarchus labrax	0.100781	0.378501	230
Carassius auratus	Myripristis jacobus	0.111859	0.368848	230
Carassius auratus	Chromis chromis	0.171316	0.393678	230
Carassius auratus	Hucho hucho	0.188616	0.357905	230
Carassius auratus	Oncorhynchus mykiss	0.188616	0.358565	230
Carassius auratus	Salmo salar	0.189473	0.351619	230
Carassius auratus	Neoniphon sammara	0.189513	0.286353	230
Carassius auratus	Salvelinus alpinus	0.19054	0.357562	230
Carassius auratus	Nothobranchius furzeri	0.202274	0.394387	230
Carassius auratus	Gadus morhua	0.222074	0.461177	230
Chromis chromis	Neoniphon sammara	0.0708761	0.180149	128
Chromis chromis	Hucho hucho	0.084282	0.290634	119
Chromis chromis	Oncorhynchus mykiss	0.084282	0.291208	148
Chromis chromis	Salmo salar	0.0850181	0.292764	206
Chromis chromis	Salvelinus alpinus	0.0858435	0.290293	128
Chromis chromis	Dicentrarchus labrax	0.113529	0.149033	132
Chromis chromis	Spondyliosoma cantharus	0.113909	0.172125	132
Chromis chromis	Myripristis jacobus	0.116137	0.21391	119
Chromis chromis	Gadus morhua	0.118151	0.360754	206
Chromis chromis	Seriola lalandi dorsalis	0.140689	0.146943	119
Chromis chromis	Perca fluviatilis	0.141497	0.153623	128
Chromis chromis	Seriola quinqueradiata	0.143221	0.147439	148
Chromis chromis	Seriola dumerili	0.148679	0.145452	119
Chromis chromis	Seriola rivoliana	0.161245	0.139232	119
Chromis chromis	Stegastes partitus	0.165261	0.0793569	119
Chromis chromis	Rhinella marina	0.16634	0.600056	119
Chromis chromis	Mastacembelus armatus	0.168364	0.17164	230
Chromis chromis	Poecilia reticulata	0.168558	0.19716	435
Chromis chromis	Oryzias latipes	0.170602	0.209842	206
Chromis chromis	Poecilia mexicana	0.170701	0.196116	206
Chromis chromis	Poecilia formosa	0.171343	0.205253	128
Chromis chromis	Phycis blennoides	0.171886	0.351723	128
Chromis chromis	Poecilia latipinna	0.171937	0.197436	128
Chromis chromis	Pygocentrus nattereri	0.178543	0.369162	128
Chromis chromis	Xiphophorus hellerii	0.184649	0.196361	128
Chromis chromis	Xiphophorus couchianus	0.190793	0.189628	67
Chromis chromis	Symphodus melops	0.190847	0.203262	128
Chromis chromis	Fundulus heteroclitus	0.19672	0.199258	119
Chromis chromis	Nothobranchius furzeri	0.282266	0.186841	119
Clupea harengus	Larimichthys crocea	0.143371	0.379895	230
Clupea harengus	Trachinotus ovatus	0.1487	0.376127	230
Clupea harengus	Monocentris japonicus	0.544584	0.349918	230
Clupea harengus	Seriola lalandi	0.689637	0.336594	230
Cynoglossus semilaevis	Melanogrammus aeglefinus	0.0367602	0.414245	128
Cynoglossus semilaevis	Sardina pilchardus	0.0408686	0.441809	148
Cynoglossus semilaevis	Cyprinodon variegatus	0.0648957	0.282473	148
Cynoglossus semilaevis	Merluccius polli	0.073065	0.370895	230
Cyprinodon variegatus	Merluccius polli	0.00554797	0.365433	148
Cyprinodon variegatus	Melanogrammus aeglefinus	0.0577948	0.395518	148
Cyprinodon variegatus	Sardina pilchardus	0.0632844	0.422203	230
Dicentrarchus labrax	Spondyliosoma cantharus	0.00370227	0.126931	128
Dicentrarchus labrax	Myripristis jacobus	0.0212381	0.179239	148
Dicentrarchus labrax	Seriola lalandi dorsalis	0.0484263	0.117485	206
Dicentrarchus labrax	Perca fluviatilis	0.0503703	0.100998	110
Dicentrarchus labrax	Seriola quinqueradiata	0.0504183	0.120388	132
Dicentrarchus labrax	Seriola dumerili	0.0570732	0.1135	132
Dicentrarchus labrax	Seriola rivoliana	0.063361	0.112753	128
Dicentrarchus labrax	Rhinella marina	0.0974328	0.586232	206
Dicentrarchus labrax	Stegastes partitus	0.0980282	0.157899	128
Dicentrarchus labrax	Mastacembelus armatus	0.100497	0.127444	110
Dicentrarchus labrax	Oryzias latipes	0.101504	0.202862	148
Dicentrarchus labrax	Poecilia reticulata	0.102353	0.186015	128
Dicentrarchus labrax	Phycis blennoides	0.103841	0.336295	128
Dicentrarchus labrax	Poecilia mexicana	0.104094	0.186884	128
Dicentrarchus labrax	Poecilia latipinna	0.104588	0.185081	128
Dicentrarchus labrax	Poecilia formosa	0.10472	0.193537	230
Dicentrarchus labrax	Pygocentrus nattereri	0.112142	0.343402	435
Dicentrarchus labrax	Xiphophorus hellerii	0.116258	0.184364	206
Dicentrarchus labrax	Symphodus melops	0.122097	0.142748	206
Dicentrarchus labrax	Xiphophorus couchianus	0.125294	0.17279	110
Dicentrarchus labrax	Fundulus heteroclitus	0.126988	0.190705	110
Dicentrarchus labrax	Hucho hucho	0.138581	0.261773	110
Dicentrarchus labrax	Oncorhynchus mykiss	0.138581	0.266383	110
Dicentrarchus labrax	Neoniphon sammara	0.139228	0.152386	110
Dicentrarchus labrax	Salmo salar	0.139369	0.265602	128
Dicentrarchus labrax	Salvelinus alpinus	0.140306	0.264019	100
Dicentrarchus labrax	Gadus morhua	0.174268	0.356078	128
Dicentrarchus labrax	Nothobranchius furzeri	0.208211	0.180433	128
Fundulus heteroclitus	Rhinella marina	0.0400828	0.590256	148
Fundulus heteroclitus	Stegastes partitus	0.043994	0.197385	206
Fundulus heteroclitus	Oryzias latipes	0.0448886	0.21444	128
Fundulus heteroclitus	Mastacembelus armatus	0.0493776	0.21496	132
Fundulus heteroclitus	Phycis blennoides	0.0506732	0.371666	132
Fundulus heteroclitus	Poecilia reticulata	0.051347	0.099195	75
Fundulus heteroclitus	Poecilia mexicana	0.0528376	0.10087	206
Fundulus heteroclitus	Poecilia latipinna	0.0533976	0.100905	93
Fundulus heteroclitus	Poecilia formosa	0.0541267	0.11397	128
Fundulus heteroclitus	Pygocentrus nattereri	0.054506	0.371311	148
Fundulus heteroclitus	Xiphophorus hellerii	0.065284	0.0980807	57
Fundulus heteroclitus	Symphodus melops	0.0655759	0.236607	57
Fundulus heteroclitus	Xiphophorus couchianus	0.0701129	0.0963956	57
Fundulus heteroclitus	Seriola lalandi dorsalis	0.0859695	0.187895	57
Fundulus heteroclitus	Seriola quinqueradiata	0.0916627	0.185536	230
Fundulus heteroclitus	Perca fluviatilis	0.0928959	0.20203	435
Fundulus heteroclitus	Seriola dumerili	0.100794	0.185218	206
Fundulus heteroclitus	Seriola rivoliana	0.11176	0.184117	206
Fundulus heteroclitus	Spondyliosoma cantharus	0.124413	0.196978	128
Fundulus heteroclitus	Myripristis jacobus	0.135643	0.251736	128
Fundulus heteroclitus	Neoniphon sammara	0.213737	0.20391	128
Fundulus heteroclitus	Hucho hucho	0.214075	0.305862	128
Fundulus heteroclitus	Oncorhynchus mykiss	0.214075	0.306774	128
Fundulus heteroclitus	Salmo salar	0.214967	0.305701	119
Fundulus heteroclitus	Salvelinus alpinus	0.216104	0.301812	128
Fundulus heteroclitus	Nothobranchius furzeri	0.224451	0.179993	57
Fundulus heteroclitus	Gadus morhua	0.246607	0.376611	57
Gadus morhua	Neoniphon sammara	0.129962	0.260659	206
Gadus morhua	Hucho hucho	0.156726	0.312504	148
Gadus morhua	Oncorhynchus mykiss	0.156726	0.315903	148
Gadus morhua	Salmo salar	0.157573	0.311351	148
Gadus morhua	Salvelinus alpinus	0.158598	0.312424	148
Gadus morhua	Spondyliosoma cantharus	0.171208	0.316896	206
Gadus morhua	Myripristis jacobus	0.172431	0.354446	148
Gadus morhua	Seriola lalandi dorsalis	0.196296	0.343995	148
Gadus morhua	Perca fluviatilis	0.199035	0.358434	46
Gadus morhua	Seriola quinqueradiata	0.201051	0.333032	148
Gadus morhua	Seriola dumerili	0.206343	0.343506	148
Gadus morhua	Stegastes partitus	0.21832	0.344282	148
Gadus morhua	Rhinella marina	0.221373	0.658489	148
Gadus morhua	Oryzias latipes	0.221642	0.406653	230
Gadus morhua	Mastacembelus armatus	0.222601	0.392226	435
Gadus morhua	Seriola rivoliana	0.224546	0.331862	206
Gadus morhua	Poecilia reticulata	0.224756	0.393193	206
Gadus morhua	Phycis blennoides	0.225813	0.166734	148
Gadus morhua	Poecilia formosa	0.227169	0.384749	148
Gadus morhua	Poecilia mexicana	0.227343	0.387838	148
Gadus morhua	Poecilia latipinna	0.227683	0.388557	148
Gadus morhua	Pygocentrus nattereri	0.229061	0.432381	148
Gadus morhua	Xiphophorus hellerii	0.236257	0.402481	148
Gadus morhua	Symphodus melops	0.237003	0.395191	148
Gadus morhua	Xiphophorus couchianus	0.243522	0.383405	148
Gadus morhua	Nothobranchius furzeri	0.313329	0.396486	148
Hucho hucho	Oncorhynchus mykiss	0	0.0273884	206
Hucho hucho	Salmo salar	0.000629729	0.0220996	206
Hucho hucho	Salvelinus alpinus	0.00126101	0.0217766	206
Hucho hucho	Neoniphon sammara	0.113197	0.206652	206
Hucho hucho	Myripristis jacobus	0.135984	0.244432	49
Hucho hucho	Spondyliosoma cantharus	0.137428	0.271126	206
Hucho hucho	Perca fluviatilis	0.16678	0.264878	206
Hucho hucho	Seriola lalandi dorsalis	0.167153	0.259191	206
Hucho hucho	Seriola quinqueradiata	0.169448	0.251074	206
Hucho hucho	Seriola dumerili	0.174322	0.255913	206
Hucho hucho	Seriola rivoliana	0.183733	0.245352	206
Hucho hucho	Stegastes partitus	0.186685	0.282365	206
Hucho hucho	Rhinella marina	0.186804	0.566697	230
Hucho hucho	Oryzias latipes	0.187091	0.307436	435
Hucho hucho	Poecilia reticulata	0.189079	0.316588	49
Hucho hucho	Poecilia mexicana	0.192935	0.315767	49
Hucho hucho	Mastacembelus armatus	0.193057	0.283301	206
Hucho hucho	Poecilia latipinna	0.193456	0.316612	206
Hucho hucho	Poecilia formosa	0.193656	0.311522	206
Hucho hucho	Phycis blennoides	0.194117	0.320568	206
Hucho hucho	Pygocentrus nattereri	0.196111	0.312264	206
Hucho hucho	Xiphophorus hellerii	0.205247	0.317913	206
Hucho hucho	Symphodus melops	0.209493	0.295249	206
Hucho hucho	Xiphophorus couchianus	0.213897	0.300089	206
Hucho hucho	Nothobranchius furzeri	0.297309	0.316446	206
Larimichthys crocea	Trachinotus ovatus	0.0733363	0.1288	132
Larimichthys crocea	Monocentris japonicus	0.534405	0.192292	110
Larimichthys crocea	Seriola lalandi	0.695067	0.141751	110
Maccullochella peelii	Oplegnathus fasciatus	0.0298588	0.0550228	110
Maccullochella peelii	Miichthys miiuy	0.0800224	0.0941123	79
Mastacembelus armatus	Oryzias latipes	0.020034	0.216527	132
Mastacembelus armatus	Rhinella marina	0.0225384	0.609241	132
Mastacembelus armatus	Stegastes partitus	0.025715	0.182697	128
Mastacembelus armatus	Poecilia reticulata	0.0321844	0.21003	206
Mastacembelus armatus	Phycis blennoides	0.0328161	0.356779	128
Mastacembelus armatus	Poecilia mexicana	0.0335757	0.214211	110
Mastacembelus armatus	Poecilia latipinna	0.0341561	0.212761	148
Mastacembelus armatus	Poecilia formosa	0.0348428	0.218808	128
Mastacembelus armatus	Pygocentrus nattereri	0.0393092	0.352431	128
Mastacembelus armatus	Xiphophorus hellerii	0.0462138	0.207253	128
Mastacembelus armatus	Symphodus melops	0.0465535	0.171742	128
Mastacembelus armatus	Xiphophorus couchianus	0.0524104	0.19923	230
Mastacembelus armatus	Seriola lalandi dorsalis	0.0681613	0.13295	435
Mastacembelus armatus	Perca fluviatilis	0.0704211	0.142628	206
Mastacembelus armatus	Seriola quinqueradiata	0.0732886	0.135082	206
Mastacembelus armatus	Seriola dumerili	0.0808028	0.131097	94
Mastacembelus armatus	Seriola rivoliana	0.0892063	0.125432	94
Mastacembelus armatus	Spondyliosoma cantharus	0.0979509	0.176288	94
Mastacembelus armatus	Myripristis jacobus	0.11154	0.200302	94
Mastacembelus armatus	Neoniphon sammara	0.188795	0.184047	110
Mastacembelus armatus	Oncorhynchus mykiss	0.193057	0.287593	128
Mastacembelus armatus	Salmo salar	0.193918	0.286773	110
Mastacembelus armatus	Salvelinus alpinus	0.194994	0.283849	128
Mastacembelus armatus	Nothobranchius furzeri	0.205684	0.20318	128
Melanogrammus aeglefinus	Sardina pilchardus	0.0075095	0.31868	60
Melanogrammus aeglefinus	Merluccius polli	0.0671942	0.16029	230
Merluccius polli	Sardina pilchardus	0.0707231	0.323462	230
Miichthys miiuy	Oplegnathus fasciatus	0.0955153	0.102531	110
Monocentris japonicus	Trachinotus ovatus	0.547617	0.17722	132
Monocentris japonicus	Seriola lalandi	0.58737	0.177759	132
Myripristis jacobus	Spondyliosoma cantharus	0.0187462	0.213308	53
Myripristis jacobus	Seriola lalandi dorsalis	0.0600105	0.185331	132
Myripristis jacobus	Perca fluviatilis	0.062511	0.19261	206
Myripristis jacobus	Seriola quinqueradiata	0.0625712	0.188906	132
Myripristis jacobus	Seriola dumerili	0.0686893	0.186946	132
Myripristis jacobus	Seriola rivoliana	0.0771541	0.183766	148
Myripristis jacobus	Rhinella marina	0.107698	0.587292	132
Myripristis jacobus	Stegastes partitus	0.108286	0.220311	132
Myripristis jacobus	Oryzias latipes	0.112596	0.261328	132
Myripristis jacobus	Poecilia reticulata	0.112692	0.256354	132
Myripristis jacobus	Phycis blennoides	0.11347	0.327218	230
Myripristis jacobus	Poecilia mexicana	0.114493	0.256523	435
Myripristis jacobus	Poecilia latipinna	0.114975	0.25642	206
Myripristis jacobus	Poecilia formosa	0.115122	0.258895	206
Myripristis jacobus	Pygocentrus nattereri	0.123001	0.349263	132
Myripristis jacobus	Xiphophorus hellerii	0.126161	0.255037	132
Myripristis jacobus	Symphodus melops	0.12912	0.22101	132
Myripristis jacobus	Xiphophorus couchianus	0.133723	0.245568	132
Myripristis jacobus	Oncorhynchus mykiss	0.135984	0.246819	132
Myripristis jacobus	Salmo salar	0.136772	0.246393	132
Myripristis jacobus	Neoniphon sammara	0.137201	0.083448	132
Myripristis jacobus	Salvelinus alpinus	0.137706	0.244113	132
Myripristis jacobus	Nothobranchius furzeri	0.219246	0.252569	132
Neoniphon sammara	Oncorhynchus mykiss	0.113197	0.205956	132
Neoniphon sammara	Salmo salar	0.114048	0.206531	206
Neoniphon sammara	Salvelinus alpinus	0.115033	0.207932	132
Neoniphon sammara	Spondyliosoma cantharus	0.136303	0.169173	132
Neoniphon sammara	Seriola lalandi dorsalis	0.163671	0.155672	148
Neoniphon sammara	Perca fluviatilis	0.1657	0.167261	132
Neoniphon sammara	Seriola quinqueradiata	0.167833	0.16277	132
Neoniphon sammara	Seriola dumerili	0.171407	0.157024	132
Neoniphon sammara	Seriola rivoliana	0.185198	0.159177	132
Neoniphon sammara	Rhinella marina	0.187318	0.454425	230
Neoniphon sammara	Stegastes partitus	0.18793	0.170091	435
Neoniphon sammara	Oryzias latipes	0.191331	0.206823	206
Neoniphon sammara	Poecilia reticulata	0.193637	0.217376	206
Neoniphon sammara	Phycis blennoides	0.193776	0.251067	132
Neoniphon sammara	Poecilia formosa	0.195772	0.213317	132
Neoniphon sammara	Poecilia mexicana	0.196164	0.213246	132
Neoniphon sammara	Poecilia latipinna	0.196576	0.214336	132
Neoniphon sammara	Symphodus melops	0.202994	0.175608	132
Neoniphon sammara	Pygocentrus nattereri	0.204231	0.253202	132
Neoniphon sammara	Xiphophorus hellerii	0.206699	0.207558	132
Neoniphon sammara	Xiphophorus couchianus	0.212665	0.209096	132
Neoniphon sammara	Nothobranchius furzeri	0.298498	0.209123	132
Nothobranchius furzeri	Seriola lalandi dorsalis	0.167608	0.189666	206
Nothobranchius furzeri	Perca fluviatilis	0.174523	0.190123	93
Nothobranchius furzeri	Seriola quinqueradiata	0.178875	0.188615	128
Nothobranchius furzeri	Seriola dumerili	0.18226	0.185718	148
Nothobranchius furzeri	Stegastes partitus	0.195825	0.196042	75
Nothobranchius furzeri	Pygocentrus nattereri	0.196707	0.375139	75
Nothobranchius furzeri	Rhinella marina	0.19966	0.576973	75
Nothobranchius furzeri	Poecilia reticulata	0.201275	0.173907	75
Nothobranchius furzeri	Spondyliosoma cantharus	0.201887	0.202701	230
Nothobranchius furzeri	Oryzias latipes	0.202452	0.213772	435
Nothobranchius furzeri	Poecilia formosa	0.202697	0.190546	206
Nothobranchius furzeri	Phycis blennoides	0.202913	0.385586	206
Nothobranchius furzeri	Poecilia mexicana	0.203651	0.177694	128
Nothobranchius furzeri	Poecilia latipinna	0.20402	0.174541	128
Nothobranchius furzeri	Seriola rivoliana	0.208146	0.185583	128
Nothobranchius furzeri	Xiphophorus hellerii	0.214242	0.173682	128
Nothobranchius furzeri	Xiphophorus couchianus	0.222916	0.166884	128
Nothobranchius furzeri	Symphodus melops	0.223501	0.222996	119
Nothobranchius furzeri	Oncorhynchus mykiss	0.297182	0.321588	128
Nothobranchius furzeri	Salmo salar	0.299276	0.319499	75
Nothobranchius furzeri	Salvelinus alpinus	0.299646	0.313783	75
Oncorhynchus mykiss	Salmo salar	0.000629729	0.0222128	206
Oncorhynchus mykiss	Salvelinus alpinus	0.00126101	0.0193277	206
Oncorhynchus mykiss	Spondyliosoma cantharus	0.137428	0.273577	206
Oncorhynchus mykiss	Perca fluviatilis	0.16678	0.270776	206
Oncorhynchus mykiss	Seriola lalandi dorsalis	0.167153	0.265043	206
Oncorhynchus mykiss	Seriola quinqueradiata	0.169448	0.253953	206
Oncorhynchus mykiss	Seriola dumerili	0.175158	0.260846	206
Oncorhynchus mykiss	Seriola rivoliana	0.184732	0.248073	230
Oncorhynchus mykiss	Stegastes partitus	0.186685	0.282243	435
Oncorhynchus mykiss	Rhinella marina	0.186804	0.574018	46
Oncorhynchus mykiss	Oryzias latipes	0.187091	0.311409	22.42
Oncorhynchus mykiss	Poecilia reticulata	0.189079	0.313812	206
Oncorhynchus mykiss	Poecilia mexicana	0.192935	0.314436	206
Oncorhynchus mykiss	Poecilia latipinna	0.193456	0.315227	206
Oncorhynchus mykiss	Poecilia formosa	0.193656	0.308426	206
Oncorhynchus mykiss	Phycis blennoides	0.194117	0.321747	206
Oncorhynchus mykiss	Pygocentrus nattereri	0.196111	0.30826	206
Oncorhynchus mykiss	Xiphophorus hellerii	0.205247	0.317356	206
Oncorhynchus mykiss	Symphodus melops	0.209493	0.299303	206
Oncorhynchus mykiss	Xiphophorus couchianus	0.213897	0.30049	206
Oryzias latipes	Rhinella marina	0.0187887	0.581714	128
Oryzias latipes	Stegastes partitus	0.0232425	0.219253	148
Oryzias latipes	Poecilia reticulata	0.0290494	0.212302	93
Oryzias latipes	Phycis blennoides	0.0303394	0.374181	93
Oryzias latipes	Poecilia mexicana	0.0304294	0.217816	93
Oryzias latipes	Poecilia latipinna	0.0310151	0.218373	93
Oryzias latipes	Poecilia formosa	0.0316974	0.222716	230
Oryzias latipes	Pygocentrus nattereri	0.0394276	0.362565	435
Oryzias latipes	Xiphophorus hellerii	0.0430603	0.213144	206
Oryzias latipes	Symphodus melops	0.0440723	0.242392	206
Oryzias latipes	Xiphophorus couchianus	0.0492753	0.202837	128
Oryzias latipes	Seriola lalandi dorsalis	0.0690575	0.203602	128
Oryzias latipes	Perca fluviatilis	0.0713318	0.200194	128
Oryzias latipes	Seriola quinqueradiata	0.073516	0.203198	128
Oryzias latipes	Seriola dumerili	0.080372	0.201927	128
Oryzias latipes	Seriola rivoliana	0.091093	0.196814	119
Oryzias latipes	Spondyliosoma cantharus	0.0989505	0.223802	128
Oryzias latipes	Salmo salar	0.187946	0.310832	93
Oryzias latipes	Salvelinus alpinus	0.189011	0.306169	93
Perca fluviatilis	Seriola lalandi dorsalis	0.00626482	0.125271	148
Perca fluviatilis	Seriola quinqueradiata	0.00804823	0.12926	128
Perca fluviatilis	Seriola dumerili	0.0168143	0.121966	128
Perca fluviatilis	Seriola rivoliana	0.0204831	0.124726	128
Perca fluviatilis	Spondyliosoma cantharus	0.0484757	0.139726	128
Perca fluviatilis	Stegastes partitus	0.0634973	0.158137	230
Perca fluviatilis	Rhinella marina	0.0649244	0.594601	435
Perca fluviatilis	Poecilia reticulata	0.0703371	0.201105	206
Perca fluviatilis	Phycis blennoides	0.0710029	0.331386	206
Perca fluviatilis	Poecilia mexicana	0.0719112	0.201637	110
Perca fluviatilis	Poecilia latipinna	0.0724441	0.201462	110
Perca fluviatilis	Poecilia formosa	0.0725338	0.212198	110
Perca fluviatilis	Pygocentrus nattereri	0.0778668	0.337911	110
Perca fluviatilis	Xiphophorus hellerii	0.0833134	0.200366	110
Perca fluviatilis	Xiphophorus couchianus	0.0894791	0.19151	128
Perca fluviatilis	Symphodus melops	0.09054	0.155039	110
Perca fluviatilis	Salmo salar	0.167605	0.270688	128
Perca fluviatilis	Salvelinus alpinus	0.168612	0.267921	128
Phycis blennoides	Stegastes partitus	0.0086644	0.341836	148
Phycis blennoides	Poecilia reticulata	0.0168371	0.37373	148
Phycis blennoides	Poecilia mexicana	0.0181532	0.372599	148
Phycis blennoides	Poecilia latipinna	0.0187503	0.376344	148
Phycis blennoides	Poecilia formosa	0.0194051	0.368396	230
Phycis blennoides	Rhinella marina	0.0257	0.628878	435
Phycis blennoides	Xiphophorus hellerii	0.0310818	0.382852	206
Phycis blennoides	Xiphophorus couchianus	0.0372683	0.367815	206
Phycis blennoides	Pygocentrus nattereri	0.0439807	0.430413	148
Phycis blennoides	Symphodus melops	0.0445813	0.378299	148
Phycis blennoides	Seriola lalandi dorsalis	0.0680594	0.333333	148
Phycis blennoides	Seriola quinqueradiata	0.0725066	0.329528	148
Phycis blennoides	Seriola dumerili	0.080003	0.331579	148
Phycis blennoides	Seriola rivoliana	0.0882563	0.320717	148
Phycis blennoides	Spondyliosoma cantharus	0.101298	0.319808	148
Phycis blennoides	Salmo salar	0.194976	0.317455	148
Phycis blennoides	Salvelinus alpinus	0.196053	0.318713	148
Poecilia formosa	Poecilia latipinna	0.000617098	0.0131256	ND
Poecilia formosa	Poecilia mexicana	0.000617861	0.0124236	ND
Poecilia formosa	Poecilia reticulata	0.00370839	0.0275597	ND
Poecilia formosa	Stegastes partitus	0.0118103	0.213213	230
Poecilia formosa	Xiphophorus hellerii	0.0259232	0.0414766	435
Poecilia formosa	Rhinella marina	0.027033	0.548248	206
Poecilia formosa	Xiphophorus couchianus	0.0321112	0.0455318	206
Poecilia formosa	Pygocentrus nattereri	0.0440994	0.361144	128
Poecilia formosa	Symphodus melops	0.0453111	0.250331	128
Poecilia formosa	Seriola lalandi dorsalis	0.0696016	0.199012	128
Poecilia formosa	Seriola quinqueradiata	0.074047	0.20356	128
Poecilia formosa	Seriola dumerili	0.0808942	0.197399	128
Poecilia formosa	Seriola rivoliana	0.0924929	0.18727	119
Poecilia formosa	Spondyliosoma cantharus	0.102172	0.218473	128
Poecilia formosa	Salmo salar	0.194516	0.309747	42
Poecilia formosa	Salvelinus alpinus	0.195593	0.306645	42
Poecilia latipinna	Poecilia mexicana	0	0.00751659	ND
Poecilia latipinna	Poecilia reticulata	0.00308564	0.01735	ND
Poecilia latipinna	Stegastes partitus	0.0111717	0.204998	230
Poecilia latipinna	Rhinella marina	0.0263636	0.574421	435
Poecilia latipinna	Xiphophorus hellerii	0.0271865	0.0292045	206
Poecilia latipinna	Xiphophorus couchianus	0.0320708	0.0315796	206
Poecilia latipinna	Pygocentrus nattereri	0.0433709	0.365015	128
Poecilia latipinna	Symphodus melops	0.0446029	0.239574	128
Poecilia latipinna	Seriola lalandi dorsalis	0.0695143	0.187057	128
Poecilia latipinna	Seriola quinqueradiata	0.0739552	0.18949	128
Poecilia latipinna	Seriola dumerili	0.0807407	0.185937	128
Poecilia latipinna	Seriola rivoliana	0.092428	0.185074	119
Poecilia latipinna	Spondyliosoma cantharus	0.102043	0.207454	128
Poecilia latipinna	Salmo salar	0.194316	0.31731	42
Poecilia latipinna	Salvelinus alpinus	0.195391	0.313071	42
Poecilia mexicana	Poecilia reticulata	0.00185311	0.0189317	42
Poecilia mexicana	Stegastes partitus	0.0105671	0.205726	230
Poecilia mexicana	Rhinella marina	0.0257756	0.570159	435
Poecilia mexicana	Xiphophorus hellerii	0.0259465	0.0320991	206
Poecilia mexicana	Xiphophorus couchianus	0.0314906	0.0341107	206
Poecilia mexicana	Pygocentrus nattereri	0.0427828	0.368466	128
Poecilia mexicana	Symphodus melops	0.0440345	0.242302	128
Poecilia mexicana	Seriola lalandi dorsalis	0.0689693	0.189337	128
Poecilia mexicana	Seriola quinqueradiata	0.073423	0.191525	128
Poecilia mexicana	Seriola dumerili	0.0802174	0.188216	128
Poecilia mexicana	Seriola rivoliana	0.0918307	0.187218	119
Poecilia mexicana	Spondyliosoma cantharus	0.101545	0.209344	128
Poecilia mexicana	Salmo salar	0.193796	0.316464	42
Poecilia mexicana	Salvelinus alpinus	0.194871	0.312234	42
Poecilia reticulata	Stegastes partitus	0.00928883	0.208809	230
Poecilia reticulata	Xiphophorus hellerii	0.0239411	0.0291995	435
Poecilia reticulata	Rhinella marina	0.0244247	0.576421	206
Poecilia reticulata	Xiphophorus couchianus	0.0307614	0.0304911	206
Poecilia reticulata	Pygocentrus nattereri	0.0413006	0.37056	128
Poecilia reticulata	Symphodus melops	0.0425924	0.239701	128
Poecilia reticulata	Seriola lalandi dorsalis	0.0673852	0.18785	128
Poecilia reticulata	Seriola quinqueradiata	0.0718384	0.190798	128
Poecilia reticulata	Seriola dumerili	0.0779515	0.187128	128
Poecilia reticulata	Seriola rivoliana	0.0898631	0.186859	119
Poecilia reticulata	Spondyliosoma cantharus	0.0998118	0.207346	128
Poecilia reticulata	Salmo salar	0.189932	0.31634	42
Poecilia reticulata	Salvelinus alpinus	0.190995	0.312106	42
Pygocentrus nattereri	Rhinella marina	0.0311992	0.555943	435
Pygocentrus nattereri	Stegastes partitus	0.0365242	0.358606	230
Pygocentrus nattereri	Xiphophorus hellerii	0.0574211	0.364963	230
Pygocentrus nattereri	Symphodus melops	0.0584789	0.348991	230
Pygocentrus nattereri	Xiphophorus couchianus	0.064524	0.347373	230
Pygocentrus nattereri	Seriola lalandi dorsalis	0.0780775	0.335621	230
Pygocentrus nattereri	Seriola quinqueradiata	0.0801504	0.334517	230
Pygocentrus nattereri	Seriola dumerili	0.0865814	0.336112	230
Pygocentrus nattereri	Seriola rivoliana	0.0938149	0.323263	230
Pygocentrus nattereri	Spondyliosoma cantharus	0.111007	0.351452	230
Pygocentrus nattereri	Salmo salar	0.197004	0.310294	230
Pygocentrus nattereri	Salvelinus alpinus	0.198125	0.307944	230
Rhinella marina	Stegastes partitus	0.0186901	0.607545	435
Rhinella marina	Xiphophorus hellerii	0.0395356	0.569853	435
Rhinella marina	Symphodus melops	0.0399604	0.606813	435
Rhinella marina	Xiphophorus couchianus	0.0450689	0.552079	435
Rhinella marina	Seriola lalandi dorsalis	0.06258	0.60421	435
Rhinella marina	Seriola quinqueradiata	0.0670686	0.583162	435
Rhinella marina	Seriola dumerili	0.0738358	0.596501	435
Rhinella marina	Seriola rivoliana	0.0841289	0.56656	435
Rhinella marina	Spondyliosoma cantharus	0.094895	0.608832	435
Rhinella marina	Salmo salar	0.187654	0.572032	435
Rhinella marina	Salvelinus alpinus	0.188712	0.571852	435
Salmo salar	Salvelinus alpinus	0	0.0163578	46
Salmo salar	Spondyliosoma cantharus	0.138217	0.271915	206
Salmo salar	Seriola lalandi dorsalis	0.167991	0.260355	206
Salmo salar	Seriola quinqueradiata	0.170277	0.249611	206
Salmo salar	Seriola dumerili	0.175995	0.256661	206
Salmo salar	Seriola rivoliana	0.185732	0.244323	206
Salmo salar	Stegastes partitus	0.187535	0.28357	206
Salmo salar	Xiphophorus hellerii	0.206129	0.320314	206
Salmo salar	Symphodus melops	0.210375	0.299046	206
Salmo salar	Xiphophorus couchianus	0.214782	0.30384	206
Salvelinus alpinus	Spondyliosoma cantharus	0.139154	0.269988	206
Salvelinus alpinus	Seriola lalandi dorsalis	0.169014	0.260566	206
Salvelinus alpinus	Seriola quinqueradiata	0.171293	0.251667	206
Salvelinus alpinus	Seriola dumerili	0.176186	0.258116	206
Salvelinus alpinus	Seriola rivoliana	0.18589	0.246458	206
Salvelinus alpinus	Stegastes partitus	0.188592	0.282009	206
Salvelinus alpinus	Xiphophorus hellerii	0.207244	0.315185	206
Salvelinus alpinus	Symphodus melops	0.211494	0.295332	206
Salvelinus alpinus	Xiphophorus couchianus	0.215909	0.29823	206
Seriola dumerili	Seriola lalandi dorsalis	0.0132282	0.00971987	29.2
Seriola dumerili	Seriola quinqueradiata	0.0149387	0.0142676	29.2
Seriola dumerili	Seriola rivoliana	0.0168044	0.00421598	10.4
Seriola dumerili	Spondyliosoma cantharus	0.0545125	0.141071	110
Seriola dumerili	Stegastes partitus	0.0723818	0.147221	128
Seriola dumerili	Xiphophorus hellerii	0.0925596	0.185219	110
Seriola dumerili	Symphodus melops	0.0976991	0.171258	128
Seriola dumerili	Xiphophorus couchianus	0.0980391	0.179081	128
Seriola lalandi	Trachinotus ovatus	0.708884	0.0709017	63
Seriola lalandi dorsalis	Seriola quinqueradiata	0.00312876	0.0139166	15.2
Seriola lalandi dorsalis	Seriola rivoliana	0.0163116	0.0127197	29.2
Seriola lalandi dorsalis	Spondyliosoma cantharus	0.0458475	0.145155	110
Seriola lalandi dorsalis	Stegastes partitus	0.0604696	0.148727	128
Seriola lalandi dorsalis	Xiphophorus hellerii	0.0804941	0.18556	110
Seriola lalandi dorsalis	Xiphophorus couchianus	0.0846783	0.179495	128
Seriola lalandi dorsalis	Symphodus melops	0.0870651	0.174714	128
Seriola quinqueradiata	Seriola rivoliana	0.0182779	0.0181356	29.2
Seriola quinqueradiata	Spondyliosoma cantharus	0.048522	0.14852	110
Seriola quinqueradiata	Stegastes partitus	0.0649692	0.148508	128
Seriola quinqueradiata	Xiphophorus hellerii	0.0848789	0.187853	110
Seriola quinqueradiata	Xiphophorus couchianus	0.0889693	0.181544	128
Seriola quinqueradiata	Symphodus melops	0.0913748	0.180651	128
Seriola rivoliana	Spondyliosoma cantharus	0.0627062	0.142545	110
Seriola rivoliana	Stegastes partitus	0.0815882	0.13995	128
Seriola rivoliana	Xiphophorus hellerii	0.0998441	0.185608	110
Seriola rivoliana	Xiphophorus couchianus	0.105595	0.178707	128
Seriola rivoliana	Symphodus melops	0.113377	0.170326	128
Spondyliosoma cantharus	Stegastes partitus	0.0954926	0.167184	128
Spondyliosoma cantharus	Xiphophorus hellerii	0.113685	0.210072	110
Spondyliosoma cantharus	Symphodus melops	0.119535	0.184216	128
Spondyliosoma cantharus	Xiphophorus couchianus	0.122739	0.200194	128
Stegastes partitus	Xiphophorus hellerii	0.0233032	0.209312	128
Stegastes partitus	Xiphophorus couchianus	0.0294782	0.201844	119
Stegastes partitus	Symphodus melops	0.0379856	0.215275	119
Symphodus melops	Xiphophorus hellerii	0.0569111	0.232346	128
Symphodus melops	Xiphophorus couchianus	0.0624471	0.21644	128
Xiphophorus couchianus	Xiphophorus hellerii	0.03682	0.00423034	2.54
