# Supplementary material for: Intruder (DD38E), a recently evolved sibling family of DD34E/Tc1 transposons in animals
Source: Mob DNA. 2020 Dec 10;11:32. doi: 10.1186/s13100-020-00227-7 (PMC7731502; doi:10.1186/s13100-020-00227-7)
Supplement: Supplementary file 4 — Additional file 4: Table S3. The access number of reference Tc1 elements. [file 13100_2020_227_MOESM4_ESM.xlsx]

## Sheet: Sheet1
Table S3 The access number of reference Tc1 elements
	Name	Species	accession numbers	Family
DD30D_pogo_S20478_ Dm	pogo	Drosophila melanogaster	S20478	DD×D/pogo
DD31D_Lemi1_AC006161_At	Lemi1	Arabidopsis thaliana	AC006161	DD×D/pogo
DD32D_Tigger1_RepBase_Hs	Tigger1	Homo sapiens	RepBase	DD×D/pogo
DD34D_Ccmar1_U40493_Cc	Ccmar1	Ceratitis capitata	U40493	DD34D/Mariner
DD34D_Hsmar2_U49974_Hs	Hsmar2	Homo sapiens	U49974	DD34D/Mariner
DD34D_Mos_X78906_Dm	Mos	Drosophila mauritiana	X78906	DD34D/Mariner
DD34E_Passport_CAB51371_Pp	Passport	Pleuronectes platessa	CAB51371	DD34E/Tc1
DD34E_Prince_AAP49009_Rp	Prince	Rana pipiens	AAP49009	DD34E/Tc1
DD34E_Quetzal_AAB02109_Aa	Quetzal	Anopheles albimanus	AAB02109	DD34E/Tc1
DD34E_Sleeping_beauty_AFR53956	SB	Cloning vector pT2/Gene_Trap	AFR53956	DD34E/Tc1
DD35D_Fot1_Q00832_Fo	Fot1	Fusarium oxysporum	Q00832	DD×D/pogo
DD35D_Pot2_Z33638_Mg	Pot2	Magnaporthe grisea	Z33638	DD×D/pogo
DD35D_Tan1_U58946_Aa	Tan1	Aspergillus awamori	U58946	DD×D/pogo
DD35D_Lemi_An	Lemi	Aspergillus nidulans	AACD01000168.1	DD×D/pogo
DD35E_TR_Dr	TR	Danio rerio	CZQB01064057.1	DD35E/TR
DD35E_TR_Om	TR	Oncorhynchus mykiss	MSJN01002183.1	DD35E/TR
DD35E_TR_Tf	TR	Tachysurus fulvidraco	REGT01000614.1	DD35E/TR
DD35E_IS630_X05955_Ss	IS630	Shigella sonnei	X05955	DD35E/IS630
DD36E_IC_Sm	IC	Stegodyphus mimosarum	KFM64688.1	DD36E/IC
DD36E_IC_Ln	IC	Lasius niger	KMQ82439.1	DD36E/IC
DD36E_IC_Rm	IC	Rhinella marina	ONZH01022299.1	DD36E/IC
DD37D_BmmarI_AAB47739.1_Bm	BmmarI	Bombyx mori	AAB47739.1	DD37D/maT
DD37D_maT_APL98300.1_Bt	maT	Bactrocera tryoni	APL98300.1	DD37D/maT
DD37D_MhmaT1_AEO90418.1_Mh	MhmaT1	Misgolas hubbardi	AEO90418.1	DD37D/maT
DD37E_AF37799_Aa	Aa	Aedes atropalpus	AF377999	DD37E
DD37E_AF37800_Ae	Ae	Aedes epactius	AF378000	DD37E
DD37E_AF378002_Ag	Ag	Anopheles gambiae	AF378002	DD37E
DD39D_ADP24264.1_Pe	Pe	Phyllostachys edulis	ADP24264.1	DD39D
DD39D_Osmar1_AF172282_Os	Osmar1	Oryza sativa	AF172282	DD39D
DD39D_Soymar1_AF078934_Gm	Soymar1	Glycine max	AF078934	DD39D
DD41D_ADD24484.1_Ls	VS	Lepeophtheirus salmonis	ADD24484.1	DD41D/VS
DD41D_APL98303.1_Bt	VS	Bactrocera tryoni	APL98303.1	DD41D/VS
DD41D_JAC51026.1_Bd	VS	Bactrocera dorsalis	JAC51026.1	DD41D/VS
DD37E_TRT_Mv	TRT	Mucor velutinosus	JNDK01001598.1	DD37E/TRT
DD37E_TRT_Mz	TRT	Maylandia zebra	AGTA02022835.1	DD37E/TRT
DD37E_TRT_Hb	TRT	Haplochromis burtoni	AFNZ01059715.1	DD37E/TRT
DD37E_TRT_Dr	TRT	Danio rerio	chr2	DD37E/TRT
DD37E_TRT_Xt	TRT	Xenopus (Silurana) tropicalis	AAMC02022243.1	DD37E/TRT
DD36D_Mover-1_Cc	Mover	Chondrus crispus	CAKH01002805.1
DD36D_Mover_Pi	Mover	Phytophthora infestans	LYVM01045535.1
DD35D_Passer_Gm	Passer	Gadus morhua	CAEA020013609.1
DD35D_Passer_Xt	Passer	Xenopus tropicalis	AUVC01009897.1
Zator_BF		Branchiostoma floridae	ABEP01023904
Zator_HM		Hydra magnipapillata	ABRM01009058.1
Zator_AA		Aedes aegypti	AAGE02018736.1
IS630A_ISXo7_AY035401	IS630	Xanthomonas oryzae	AY035401
IS630B_IS642_NC_002570	IS630	Bacillus halodurans	NC_002570
IS630C_X05955	IS630	Shigella sonnei	X05955
IS630D_ISMma8_NC_003901	IS630	Methanosarcina mazei	NC_003901
IS630E_ISPlu19_BX470251	IS630	Photorhabdus luminescens	BX470251
IS630F_IS895_M67475	IS630	Nostoc sp.PCC	M67475
IS630G_ISMae23_NC_010296	IS630	Microcystis aeruginosa	NC_010296
IS630H_ISMno21_CP001350	IS630	Methylobacterium nodulans	CP001350
IS630I_ISNma6_CP001932	IS630	Natrialba magadii	CP001932
IS630J_ISRm2011-2_U22370	IS630	Rhizobium meliloti	U22370
IS630K_ISHsp2_JX569340	IS630	Halomonas sp. ZM3	JX569340
IS630_ISAcma27_NC_009925	IS630	Acaryochloris marina	NC_009925
IS630_ISAcma32_NC_009925	IS630	Acaryochloris marina	NC_009925
IS630_ISC1048_NC_002754	IS630	Saccharolobus solfataricus	NC_002754
IS630_ISMma17_NC_003901	IS630	Methanosarcina mazei	NC_003901
IS630_ISWpi10	IS630	Wolbachia pipientis	×
IS630_ISAcma28_NC_009925	IS630	Acaryochloris marina	NC_009925
IS630_ISA1083-2_AE001010	IS630	Archaeoglobus fulgidus	AE001010
IS630_ISC1078_NC_002754	IS630	Saccharolobus solfataricus	NC_002754
TP36_Sc		Streptomyces clavuligerus	ABJH01000156.1
TP36_Cw		Crocosphaera watsonii	AADV02000006.1
TP36_Go		Gemmata obscuriglobus	ABGO01000166.1
TP36_Ma		Microcystis aeruginosa	AP009552.1
TP36_Mc		Microcoleus chthonoplastes	ABRS01000099.1
TP36_Rb		Rhodopirellula baltica	BX294149.1
TP36_Ss		Streptomyces sp	ABJF01000014.1
