# Supplementary material for: Intruder (DD38E), a recently evolved sibling family of DD34E/Tc1 transposons in animals
Source: Mob DNA. 2020 Dec 10;11:32. doi: 10.1186/s13100-020-00227-7 (PMC7731502; doi:10.1186/s13100-020-00227-7)
Supplement: Supplementary file 5 — Additional file 5: Table S4. The accession numbers of RAG1. [file 13100_2020_227_MOESM5_ESM.xlsx]

## Sheet: Sheet1
Table S4 The accession numbers of RAG1
Species	RAG1
Acanthochromis polyacanthus	XM_022198182.1
Ageneiosus marmoratus	QQRV01000004.1
Amphilophus citrinellus	CCOE01000002.1
Amphiprion ocellaris	XM_023262229.1
Astyanax mexicanus	XM_022672161.1
Bathygadus melanobranchus	OMKP01045648.1
Carassius auratus	XM_026263388.1
Chromis chromis	OMNN01004407.1
Clupea harengus	XM_012828119.1
Cynoglossus semilaevis	XM_025056485.1
Cyprinodon variegatus	XM_015389859.1
Dicentrarchus labrax	CBXY010014040.1
Fundulus heteroclitus	XM_012853224.2
Gadus morhua	CAEA020008991.1
Hucho hucho	QNTS01002603.1
Larimichthys crocea	XM_010738854.3
Maccullochella peelii	LKNJ01001705.1
Mastacembelus armatus	XM_026310414.1
Melanogrammus aeglefinus	OLKM01000325.1
Merluccius polli	OMOZ01005219.1
Miichthys miiuy	JXSJ01000044.1
Monocentris japonicus	OOFE01024398.1
Myripristis jacobus	OMLB01017730.1
Neoniphon sammara	OMKZ01043054.1
Nothobranchius furzeri	XM_015964816.1
Oncorhynchus mykiss	NM_001124737.1
Oplegnathus fasciatus	NTHP01000023.1
Oryzias latipes	XM_023955935.1
Perca fluviatilis	QFAT01000010.1
Phycis blennoides	OMKI01027634.1
Poecilia formosa	XM_007545489.2
Poecilia latipinna	QFAT01000010.1
Poecilia mexicana	XM_014993857.1
Poecilia reticulata	XM_008411501.1
Pygocentrus nattereri	XM_017700009.1
Rhinella marina	ONZH01017038.1
Salmo salar	XM_014125106.1
Salvelinus alpinus	XM_023985530.1
Sardina pilchardus	UIGZ01000725.1
Seriola dumerili	XM_022754679.1
Seriola lalandi	MAII01000154.1
Seriola lalandi dorsalis	XM_023406681.1
Seriola quinqueradiata	BDJM01000889.1
Seriola rivoliana	PVUN01001322.1
Spondyliosoma cantharus	OMLP01009425.1
Stegastes partitus	XM_008275863.1
Symphodus melops	OOFD01048543.1
Trachinotus ovatus	UWUD01000002.1
Xiphophorus couchianus	LNCC02000012.1
Xiphophorus hellerii	QPIH01000032.1
