# Supplementary material for: Intruder (DD38E), a recently evolved sibling family of DD34E/Tc1 transposons in animals
Source: Mob DNA. 2020 Dec 10;11:32. doi: 10.1186/s13100-020-00227-7 (PMC7731502; doi:10.1186/s13100-020-00227-7)
Supplement: Supplementary file 7 — Additional file 7: Table S6. The primers for IT cloning. [file 13100_2020_227_MOESM7_ESM.xlsx]

## Sheet: Sheet1
Table S6 The primers for IT cloning
1）5’TIRc clone
CAT-5’TIRc-F	AGCGCT ggcgcgcc GAGCTC CAGTACTGTGCAAAAGTTTTAG (Afe1，Asc1 ,Sac1)
CAT-5’TIRc-R	ACTAGT gctagc GTGTGCAAGTGTACCTA (Spe1，Nhe1 )
2）3’TIRc clone
CAT-3’TIRc-F	CCGCGG tcgcga ACTGTGTGCAAGTGTACCTA (SacII, Nru1 )
CAT-3’TIRc-R	GGCCGGCC ttaattaa CAGTACTGTGCAAAAGTTTTAG (Fse1,Pac1)
3)5’TIRo clone
CAT-5’TIRo-F	AGCGCT ggcgcgcc GAGCTC CAGTACTGTGCAAAAGTTTTAG (Afe1，Asc1 ,Sac1)
CAT-5’TIRo-R	ACTAGT gctagc ACTTTGTGCAAGTGTACCTAGA (Spe1，Nhe1 )
