# Supplementary material for: Intruder (DD38E), a recently evolved sibling family of DD34E/Tc1 transposons in animals
Source: Mob DNA. 2020 Dec 10;11:32. doi: 10.1186/s13100-020-00227-7 (PMC7731502; doi:10.1186/s13100-020-00227-7)
Supplement: Supplementary file 8 — Additional file 8: Table S7. Primers for insertion libraries. [file 13100_2020_227_MOESM8_ESM.xlsx]

## Sheet: Sheet1
Table S7 Primers for insertion libraries of IT with original TIRs and consensus TIRs
primer name	sequences
PCR1-F	ACTTTACAGCATTTTTTCACACCTGCC
PCR1-R	GTAATACGACTCACTATAGGGC
PCR2-F	AATGATACGGCGACCACCGAGATCTACACTCTTTCCCTACACGACGCTCTTCCGATCTACTTGACCTGCCTAAAACTTTTGCACAGTA
PCR2-Ro	Caagcagaagacggcatacgagattacaaggtgactggagttcag
PCR2-Rc	Caagcagaagacggcatacgaacgtgtgctcttccgatct
