# Supplementary material for: Intruder (DD38E), a recently evolved sibling family of DD34E/Tc1 transposons in animals
Source: Mob DNA. 2020 Dec 10;11:32. doi: 10.1186/s13100-020-00227-7 (PMC7731502; doi:10.1186/s13100-020-00227-7)
Supplement: Supplementary file 9 — Additional file 9. [file 13100_2020_227_MOESM9_ESM.txt]

cluster1

>Acanthochromis_polyacanthus
cactaccagtcaaaagtttggacacaccttctcatttaatgtttttctttattttatac----ttttacatt-gtagattctcactgaaggcatcaaaactatgaatgaacacatatggaattatgtagtaaacaaaaa--tgtgaa------ataatc--aaaatatgttttatattttagattcttcaaaatagccaccctttgctttgattactgctttgcacactcttggcattctctcaatgagcttcatgaggtagtcacctgaaatggttt-tcacttcacagg-t----gtgccttgtc-aaggttaatttgtggaatttcttgccttcttaatggggtt-gggaccatcagttgtgttgtgcagaagtcaggttggtacacagtt----------gacagccctatttgaca-actgttagaa----------------tccatattatggcaagaaccaatcagcta-----agtaaagagaaacgacagtccatcattactttaagaactgaaggt---cagtcagtccggaaaattgcaaaaactttgaatgtatccccaagtgcagtcgcaaaaaccatcaagcgctacgacgaaactggctcacatgaggaccgccccaggaaaggaagaccaagagtcacctctgctgctgaggataagttcatctgagtcaccagcctcagaa----at-acaagttaacagcacctcagattagagcccagataaatgccacacagagttctagtagcagacacatctctacatcaactgttcagaggagactg-accaatcaggcctttatggtcaaatagctgctaagaaaccactactaaggaaaagcaacaagcagaagagatttgtttgggccaagaaacacaaggaatggacattagaccagtggaaatctgtgctttggtctgatgagtccaaatttgagatctttggttcca-ccgccgtgtctttgtgcgacgcagaaaaggtgaacggatggtctc-----tacatgcatggttcccaccgtgaagcatggaggaggaggtgtgatggtgtgggggtgctttgctgg------tgacactgttggggatttattcaaaattgaaggcacactgaaccagcatggc--taccacagcatcctgcagcgacatgccatcccatccggtttgcgtttagttggaccatcatttatttttcaacaggacaatgaccccaaacacacctccaggctgtgtaagggctatttgaccaagaaggagagtgatggagtgctgcgtcagatgacctggcctccacagtcacctgacctaaacccaatccagatggttt-gggatgagatggaccgcagagtgaaggcaaaagggccaacaagtgctcagcatctct-gggaactccttcaagactgttggaaaaccatttcaggtgactacctcatgaagctcatcg-agagaatgccaagagtgtgcaaagcagtaatcaaagcaaagggtggc------------------------------------------------------tattttgaagaatctaaaatataaaacatgttttgacttatttcacactttttt-gtttactacataattccatatgtgttcattcatagttttgatgccttcagtgagaatct-acaatgtaaatagt-----catgaaaataaagaaaaaccattaaatgagaaggtgtgtccaaacttttgactggtagtg
>Amphilophus_citrinellus
cagtaccagtcaaaagtttggacacaccttctaattcagtggtttttcatta-tttaaaaattgtctgcatt-gtagattaatactaaagtcatccaaactatgaagaaatacatatggaattatttagtaaacaaaaaagtgttaa------acaaac-cagaatatgttttatattttagattcttcaaagtaggcacctcttgcttagatgacagctttgcaca-tcttggcattttctcagtcagctttatgaggtagtcacctggaatggctt-tcagttaacagc-t----gtgccttgtcaagagttaatttcttgaatttcttgccctcttaatgtgttt-gagaccatcagttgtgttgtgaagaggtagagttggtatacagtg----------aatagccctatttgagt-aatgttctaa----------------tccatattatggcaagaactactcaacta-----agtaaagaaaaacgacagtccatcattactttaagaaatgaaggt---cagtcaatctgaaaaatttcaagaactttgaaagtatcctcaagtgcagtcgcaaagaccatcaaacgttatgatgaaactggctctcatcaggaccgccccaggaaaggaagaccaagagtt-cctctgttgcacaggataagttcatcagagttaccagcctcagaa----accgcaagttaacagcaccccagataagagcccacctaaatgcttcacagagttcaagtagcacacacatctcaacatcaactgttcagagaagactgcgtgaatctggactttatggtcgaattgctgcaaagaagccacttctaaggaagaacaacaagaggaagagaatggcttgggccaaggaacacaaggaatggacattagaccagtggaaatctgtcctttggtctgatgagtccaaatttgagatttttggttccaaacaccatgtctttgtaagatgcagaaaaggtgagcggatggttcc-----tacatgtgtagttcccaccgtgaagtatggaggaggaagtgtgatggtatgggggtgctttgctgg------tgacactgttggtgatttattcaaaatccaaggcacacttaaccagcatggc--taccacagcattctgcagcgacatgccatcccatctggtttgtgcttagtgggaccatcatttgtttttcaacaggacaatgaccccaaacacacctccaggctatgtaagggctatttgaccaagaaagagggtgatggagtgttgcgtcagatgacctggcctccacaatcacctgatctaaacccaactgagatggttt-gggatgagttggaccgcagagtgaaggcaaagcagccaacaagtgctcagcacctct-gggaactccttcaagactgttggaaaaccatttcaggtgattacctcatgaagctgattg-agagaatgccaagagtgtgcaaagctgtaatcaaagcaaaaggtgcc------------------------------------------------------tactttgaagaatctaaaatctaaaacatattttggtttgtttaacacttttaa-gtttactacatgattccttatgtgttccttcatagtctggatgacttcagtattaattt-acaatgtaggaaa---------------aaaaaaaaaacattgaatgagaaggtgtgtccaaacttttgactggtactg
>Amphiprion_ocellaris
cactaccagtcaaaagtttggacacaccttctcatt-aatgttttttctttattttaac-----tttacatt-gtagattctcactgaagacatcaaaactatgaa--gaaacatatggaattatgtag--aaacaaaaaatgtgaa------ataagt--caaacatgttttatattttagattcttcaaagtagccaccctttgctttgattactgctttgcacactcttggcattctctc-atgagcttcatgaggtagtcacctgaaatggttt-tcacttcacagg-t----gtgccttgtc-aaggttaatttgtggaatttcttgccttcttaatggggtt-gggaccatcagttgtgttgtgcagaagtcaggttggtacacagtt----------gacagccctatttgaca-actgttagaa----------------tccatattatggcaagaaccaatcagcta-----agtaaagagaaacaacagtccatcattactttaagaactgaaggt---cagtcagtctggaaaattgcaaaaactttgaatgtatccccaagtgcagtcgcaaaaaccatcaagcgctacgac-aaactggctcacatgaggaccgccccaggaaaggaagaccaagagtcacctctgctgctgaggataagttcatccgagtcaccagcctcagaa----atggcaagttaacagcacctcagattagagcccagataaatgccacacagagttctagtagcagacacatctctacatcaactgttcagaggagactg-accaatcaggcctttatggtcaaatagctgctaagaaaccactactaaggaaaagcaacaagcagaagagatttgtttgggccaagaaacacaaggaatggacattagaccagtggaaatctgtgctttggtctgatgagtccaaatttgagatctttggttccacccgccgtgtctttgtgcgacgcagaaaaggtgaacggatggtctc-----tacatgcatggttcccaccgtgaagcatggaggaggaggtgtgatggtgtgggggtgctttgctgg------tgacactgttggggatttattcaaaattgaaggcacactgaaccagcatggc--taccacagcatcctgcagcgacatgccatcccatccggtttgcgtttagttggaccatcatttatttttcaacaggacaatgaccccaaacacacctccaggctgtgtaaggactatttgaccaagaaggagagtgatggagtgctgc-tcagatgacctggcctccacagtcacctgacctaaacccaatccagatggttt-gggatgagatggaccacagagtgaaggcaaaagggccaacaagtgctcagcatctct-gggaactccttcaagactgttggaaaaccatttcaggtgactacctcatgaagctcat-g-agagaatgccaagagtgtgcaaagcagtaatcaaagcaaagggtggc------------------------------------------------------tattttgaagaatctaaaatataaaacatgttttgacttatttcacactttttt-gtttactacataattccatatgtgttcattcatagttttgatgccttcagtgagaatct-acaatgtaaatagt-----catgaaaataaagaaaaaccattaaatgagaaggtgtgtccaaacttttgactggtagtg
>Bathygadus_melanobranchus
cagtaccagtcaaaagtttggacacaccttctcattcaatggtttttctttatttt-attattttctacatt-gtagattaatactgaagacatcaaaactatgaaagaacacat---gaattatgtagtaaacaaaaaagtgttaa------acaaac--cagatatgttttatattttagattcttcaaagtagcca-ggtttgccttgatgacagctttgcacattcttggcat--tctcgatcagcttcatgaggt-gtcacctggaatggttt-tcaattaacagg-t----gtgccttgtcaagagttaatttgtggaatttcttgccttcttaatgtgttt-gagaccatcagttgtgttgtgcagaggtagtgttggtatacagtg----------aatagccctattcgact-actgtactaa----------------tccatattatggcaagaaccactcaacta-----agtaaagagaaacgacagtccatcattactttaagacatgaaggt---cagtcaatccggaaaatttcaagaactttgaatgtatcctcaagtgcagtc-cgaaaaccatcaaacgctatgatgaaactggctctcatgaggaccgccccaggaaaggaagaccaagagttacctctgctgcagaggataagttcattacagttaccagcctcagaa----accgccaattaacagcacctcagattagagcccacataaatgctt--cagagttcaagtagcagacacatctcaacatcaactgttcagaggagactgcgtgaatcaggccttcatggtcgaattgctgcaaagaagccactactgaggaagaacaacaagaagaagagaattgcttgggccaagaaacacaaggaatggacattagaccagtggaaatctgtactttggtctgatgagtcc-aatttgagatttttggttccaac--ccgtgtctttgtgagacgcagagaaggtgaacggatggtttc-----tgcatgtgtggttcccaccgtgaagcatggaggaggaggtgtgatggtgtgggggtgctttgctgg------tgacactgttggtgatttattcaaaattcaaggcacacttaaccagcatggc--taccacagcattctgcagcgacatgccatcccatctggtttgcgcttagtgggaccatcatttgtttttcaacaggaaa---acccaaaacacacctccaggctatgtaagggctatttgaccaagaaggagagtgatggagtgctgcgtcagatgacctggcctccacaatcacccgacctaaacccaattgagatggttt-gggatgagttggaccgcagagtgaaggaaaagcagccaacaagtgctcagcacctct-gggaactccttcaagactgttggaaaaccattccaggtgactacctcatgaagctgattg-agagaatgccaagagtgtgcaaggctgtcatcaaagcaaaaggtggc------------------------------------------------------tactttgaagaatctaaaatataaaacatattctggtttgtttaacactttttt-gtttactacataattccatatgtgttctttcatagttttgatgtcttcagtattaatct-acaatgtagaaaat-----aataaaaataaagaaaaaccattgaatgagaaggtgtgtccaaacttttgactggtactg
>Carassius_auratus
cagtacagaccaaaagtttggacacaccttctcattcaaagagttttctttattttcatgactatgaaaatt-gtagagtcacactgaaggcatcaaaactatgaattaacaca--tggaattatatacataacaaaaaagtgtgaa------acaact-gaaaatatg--tcatattgtaggttcttcaaagtagccaccttttgctttgattactgctttgcacactcttggcattctcttgatgagcttcaagaggtagtcacctgaaatggttt-tcacttcacagg-t----gtgccctgtc-aggtttaataagtgtgatttcttgccttataaatggggtt-gggaccatcagttgtgttgtgcagaagtcaggtggatacacagct----------gatagtcctactgaatagactgttagaa----------------tttgtattatggcaagaaaaaagcagcta-----agtacaggaaaacgagtggccatcattactttaagaaatgaaggt---cagtcagtccgaaaaattgggaaaactttgaaagtgtccccaagtgcagtcacaaaaaccatcaagcgctacaaagaaactggctcacatgcggaccgccccaggaaaggaagaccaagagtcacctctgctgcggaggataagttcatccgagtcaccagcctcagaa----atcgcaggttaacagcagctcagattagagaccaggtcaatggcacacggagttctagcagcagacacatctctagaacaactgttaagaggagactgtgtgaatcaggccttcatggtagaatatctgctaggaaaccactgctaaagaaaggcaacaagcagaagagacttgtttgggctaaagaacacaaggaatggacattagaccagtggaaatctgtgctttggtctgatgagtccaaatttgagatctttggttccaaccaccgtgtctttgtgcgacgcagaaaaggtgaacggatggactc-----tacatgcctggttcccaccgtgaagcatggaggaggaggtgtgatggtgtgggggtgctttgctgg------tgacactgttggggatttattcaaaattgaaggcatactgaaccagcatggc--taccacagcatcttgcagcggcatgctattccatccggtttgcgtttagttggaccat-atttatttttcaacaggacaatgaccccaaacacacctccaggctgtgtaagggctatttgaccaagaaggagagtgatggggtgctgcgccagatgacctggcctccacagtcaccggacctgaacccaatcgagatggtttaggggtgagctggaccgcagacagaaggcaaaagggccaacaagtgctaagcatctctggggaactccttcaagactgttggaagaccatttcaggtgactacctcttgaagctcatca-agagaatgccaagagtgtgcaaagcagtaatcaaagcaaaaggtggc------------------------------------------------------tactttgaagaacctagaatat--gacatattttcagttgtttcacactttttt-gttatgtatataattccacatgtgttaattcatagttttgatgccttcagtgtgaatct-acaattttcatagt-----catgaaaataaagaaaactctttgaatgagaaggtgtgtccaaacttttggtctgtactg
>Chromis_chromis
cagtaccagtcaaaagtttggacacaccttctcattcaatggtttttatttattttaattattttctacatt-gtagattaatactgaagacatcaaaactatgaaagaacacatatggaattatgtagtaaacaaaaaagtgttaa------acaaac-cagaatatgttttatattttagattctttaaagtagcccccttttgctttgatgacagctttgcacactcttggcattctctc-atcagcttcatgaggtcgtctcctggaatggttt-tgaattaacagg-t----gtgccttgtcaagagtcaatttgtggaattacttgccttcttaatgtgttt-gagaccatcagttgtgttgtgcagaggtagggttagtacacagtg----------gatagccctatttgact-actgttgtaa----------------tccatagtatggcaagaaccactcaactc-----agtaaagagaaacgacagtccatcattactttaagacatgaaggt---cagtcgatctggaaaatttcaagaactttgaatgtatcctcaagtgcagtcgcaaaaaccatcaaacgctatgatgaaactggctctcatgaggaccgccccaggaaaggaagaccaagagttacctctgctgcagaggataagttcattagagttaccagcctcagaa----accgcaaatgaacagcacctcagattagagcccacataaattcttcacagagttcaagtagcagacaaatctcaacatcaactgttcagaggagactgcgtgaatcaggccttcatggtggaattgctgcaaagaagccactactgaggatgaacaacaagaagaag----------------agaaacacaaggaatggacattagaccagtggaaatctgtactttggtctgatgagtccaaatttgagatttttggttccaaccgccgtgtctttgtgagac-cagagaaggtgagcggatggtttc-----tgcatgtgtggttcccaccgtgaagcatggaggaggaggtgtgatggtgtgggggtgctttgctgg------tgacactgttggtgatttattcaaaattcaaggcacacttaaccagcatggc--taccacagcattctgcagcgccatgccatcccatctggtt-----ttactgggaccatcatttgtttttcaacaagacaatga-cccaaacacacctccaggctatgtaagggct-tttgaccaagaaggaaagtgatggagtgctgcgtcagatgacctggcctccacaatcacccgacctaaacccaattgagatggttt-gggatgagttggaccgcagagtgaaggaaaagcagccaacaagtgctcagcacctct-gggaagtccttcaagactgttggaaaaccattccaggagacgacctcatgaagctgattg-agagaatgccaagagtgtg-aaagctgtcatcaaagcaaaagggggc------------------------------------------------------tactttaaagaatctaaaatataaaacatattct-gtttgtttaacactttttt-gtttactacataattccatatgtgttctttcatagttttgatgtcttcagtattaatct-acaatgtagaaaat-----aattaaaataaataaaaaccattgaatgagaaggtgtgtccaaacttttgactggtactg
>Dicentrarchus_labrax
cactaccagtcaaaagtttggacacaccttctcatttaatggtttttctttattttcatgactatttacatt-gtagattctcactgaaggcatcaaaactatgaatgaacacatatggaattatgtagtaaacaaaaaagtgtgaa------ataact-ctaaatatgtttcatattttagattcctcaaagtagccaccctttgctttgttgacagcgctgcaaacccttggccttctctcaatgagcttcatgatgtagtcacctgaaatggttt-tcacttcacagg-t----gtgccttgtc-agggttcatttgtggaatttcttgccttcttaatggggtt-gggaccatcagttgtgttgtgcagaagtcaggttggtacacagct----------gacagccctatttgaca-actgttagaa----------------ttcatattatggcaagaaccaatcagcta-----agtaaagagaaacgacagtccatcattactttaagaactgaaggt---cagtcagtccggaaaattgcaaaaactttgaatgtgtccccaagtgcagtcgcaaaaaccatcaagcgctacgacgaaactggctcacatgaggaccgccccaggaaaggaagaccaagagtcacctctgctgctgaggataagttcatccgagtcaccagcctcagaa----atcgcaagttaacagcacctcagattagagcccagatgaatgccacacagagttctagtagcagacacatctctacatcaactgttcagaggagactgcgcgaatcaggcctttatggtcaaatagctgctaaaaaaacactactaaggaaaagcaacaagcagaagagatttgtttgggccaagaaacacaaggaatggacattagaccagtggaaatctgtgctttggtctgatgagtccaaatttgagatctttggttccacccgccgtgtctttgtgcgacgcagaaaaggtgaacggatggtctc-----tacatgcatggttcccaccgtgaagcatggaggaggaggtgtgatggtgtgggggtgctttgctgg------tgacactgttggggatttattcaaaattgaaggcacactgaaccagcatggc--taccacagcatcctgcagcatcatgccatcccatccggtttgcgtttagttggaccatcatttatttttcaacaggacaatgaccccaaacacacctccaggctgtgtaagggctatttgaccaagaaggagagtgatggagtgctgcgccagatgatctggcctccacagtcacctgacctaaacccaatcgagatggttt-gggatgagatggaccgcagagtgaaggcaaaagggccaacaagtgctcagcatctct-gggaactccttcaagactgttggaaaaccatttcaggtgactacctcatgaagctcatcg-agagaatgccaagagtgtgcaaagcagtaatcaaagcaaagggtggc------------------------------------------------------tattttgaagaatctaaaatataaaacatgttttgagttatttcacactttttt-gtttactacataattccatatgtgttcattcatagttttgatgccttcagtgagaatct-acaatgtaaatagt-----catgaaaataaagaaaaaccattaaatgagaaggtgtgtccaaacttttgactggtagtg
>Fundulus_heteroclitus
cagtacagaccaaaagtttagacacaacttctcattcaaagagttttctttattttcatgactatgaaaatg-gtagattcacaatgaaggcatcaaaactatgaattaacacatgtggaattatatacttaacgaaaaagtgtgaa------acaact--gaaatatgtcttatattctaggttcttcaaagtaaccaccttttgctttgattactgctttgcacactcttggcattctcttgatgagcttcaagaggtagtcacctgaaatggttt-tcacttcacagg-t----gtcccctgtc-aggtttaccaagtgggatttcttgccttataaatggggttggggaccatcagttgtgttgttcagaagtcaggtggatacacgact----------aatagtcctactgaatagactgttagaa----------------tttgtattagggcaagaaaaaagcagcta-----agtaaagaaaaacgagtgaccattattactttaagaaatgaaggt---cagtcagtccgaaaaattgggaaaactttgaaagtgtccccaagtgcagtcgcaaaaaccatcaagcgctacaaagaaactggctcacattaggaccaccccaggaaaggaagaccaagagtcacctctgctgcggagaataagttcatccgagtcaccagcttcagaa----atggcagtttaacagcagctcagactaaagaccaggtcaatgccacacagagttctagcagc--acatatctctagaacaactggtaa---gagactgtgtgaatcaggccttcatggtaaaatagctgctaggaaaccactgctaaggtcaggcaacaagcagaagagacttgcttgggctaaagaacacaaggaatgaacattagaccagtggaaatctgtgctttggtctgatgagtcc-aatttgagatctttggttccaaccatcgtgtctttgtgcgacgcagaaaaggtgaacagatggactc-----tataggcctggttccaaccgtgaagcatgga-----aggtgtgatggtgtgggggtgctttgctgg------tgacactgttggggatttattcaaaattgaaggcatactgaaccagcatggc--taccacagcatcttgcagcggcatgctattccatccggtttgcgtttagttggaccatcatttatttttcaacaggacaatgacaccagacacacctccaggctgtgtaagggctatttgaccaagaaggagagtgatagggtgctgcgccagatgacctggcctctacaatcaccggaccagaacccaatcgagatggttt-ggggtgagctggaccccagagtgaaggcaaaagggccaacaagtgctaagcatctct-gggaactccttcaagactgttgaaagaccatttcaggtgactacctcttgaagctcatca-agagaatgccaagagtgtgcgaagcagtaatcaaagcaaaaggtggc------------------------------------------------------tactttgaagaacctggaatataagacatattttcagttgtttcacactttttt-gttaagtacaaaattccacatgtgttaattcatagttttgatgccatcagtgtgaatct-acaattttcatagt-----cacgaaaataaagaaaactctttgaaagagaaggtgcgtccaaacctttggtctgtactg
>Gadus_morhua
cagtaccagac-aaagtttggacacaccttctcaatcaatgttttttttt------------tttttacatt-gcagattaatattaaagacattaaaactatgaaggaacatg-------------------caaaaaaatgctca------acaaac-cagagtatgttttacattttacattcttcaaagtagaaaccttttgctttgatgacagctttgcacactcttgacattctttcaattagcttcatga--tagtcacctggaatggtttaatggttaagagg-t----gtgccttgtcaagagttaagttgtggaatttcttgccttttt-atgtgttt-gagaccatcagttgtgctgtacagaggcaggtttggtgcacaattctatacaatgaaaaggcctattcgact-tcagttcaaa----------------tccatattatggcaagaactactcaatta-----agtaaagataaacgaccgtccatccttacgttaagacaggaaggt---cagtaaatccgaaagatttcaagaactttgaa--------taagtacagtggcgaaaaccatcaaacgatataatgaaaccggcacttatgaggaccgccccaggacaggaagaccaagagcaacctctgctgctgaggaaaagttcatttgagataccagcctcagaa----accgc----------------------------------------------gttcaagtagc--acacatctccacgtcaactgttcagaggagactacgtgaatcaggccttcattgtcgaattgttacaaagaagccgctgctgaggaagaacaacaaaaagaagagacttgcttgggccaagaaacacaatgagtggactttaaaccaatgggaatctgtactttggtctgatgagtccaaatttgacatttttggttcgacccgccgtgtctttgtaagacgaagaaaaggtgagcggatggtttc-----ttcatgtgtggtccccaccgtggaccatggaggagggggagtgatggtgtgggggtgcttcgctgg------tgacactgttggggatttattcaaaattcaaggcacacttaaccagcatggc--taccatagcattctacagcgacatgccatcccatctggtttgcgcttagtgggacccggatttgtttttcaaccggacaatgacccccaacacacctccaggctgtgcaagggctatttgaccaagaaggagagtgatggagtgctgcggcagatgacctggcctccacaatcaccccacctaaacccaatagagatggtct-gggatgagttggaccgcagagtgaaggcaaagcagccaacaagtgctcagcacctct-gggaactccttcaagactgttggaaaaccattccaggtgactacctcattaaactgatcgaaaaggatgccaagagtgtgcaaacctgtcatcaaagcaaaaggtggc------------------------------------------------------tactttgaagaatgtaaaatataaaaca--ttttggtttgttgagcattttttt-gtttcccacataattccatacgtgtttcttcgtagttttgatgcattcaatattaatct-gcaatgttgaaaataaatcaataaataaaaataaaaaccactgaacgagaaggtgtgtccaaacttttgactggtactg
>Hucho_hucho
cagtaccagtcaaaagtttggacacacctactcattcaagggtttttctttatttttactattttctacatt-gtagaataatagtgaagacatcaaaactatgaaataacacatatggaatcatgtagtaaccaaaaaagtgttaa------acaaat-caaaatatattttatatttgagattcttcaaagtagccaccctttgccttgatgacagctttgcacactcttggcattctctcaaccagcttcatgaggtagtcacctggaatgcatt-tcaattaacagg-t----gtgccttgttaaaagttaatttgtggaatttctttccttcttaatgcgttt-gagccaatcagttgtgttgtgacaaggtaggggtggtatacagaa----------gatagccctatttggta-aaagaccaag----------------tccatattatggcaagaacagctcaaata-----agcaaagagaaacgacagtccatcattactttaagacatgaaggt---cagtcaat-cggaaaatttcaagaactttgaaagtttcttcaagtgcagtcgcaaaaaccatcaagcgctatgatgaaactggctctcatgaggaccgccacaggaaaggaagacccagagttacctctgctgcagaggataagttcattagagttaccagcctcagaaactcattgc-----------------------agcccaaataaatgcttcacagagttcaagtaacagacacatctcaacatcaactgttcagaggagactgcgtgaatcaggccttcatggtcgaattgctgcaaagaaaccactactaaaggacaccaataagaagaagagacttgcttgggccaagaaacacgagcaatggacattagaccggtggaaatctgtcctttggtctgatgagtccaaatttgagatttttggttccaaccgccgtgtctttgtgagacgcagagtaggtgaacggatgatctc-----cgcatgtgtggttcccaccgtgaagcatggaggaggaggtgtgatggtgtgggggtgctttgctgg------tgacactgtc-gtgatttatttagaattcaaggcacacttaaccagcatggc--taccacagcattctgcagcgatacgccatcccatctggtttgcgcttagtgggactatcatttgtttttcaacaggacaatgaccc--aacacacctccaggctgtgtaagggctatttgaccaagaaggagagtgatggagtgctgcatcagatgacctggcctccacaatcacccgacctcaacccaattgagatggttt-gggatgagttggaccgcagagtgaaggaaaagcagccaacaagtgctcagcatatgt-gggaactccttcaagactgttggaaaagcattccagg-----------tgaagctggttg-agagaatgccaagagtgtgcaaagctgtcatcaaggcaaagggtggc------------------------------------------------------tactttgaagaatctaaaat-taaaatatattttgatttgtttaacactttttt-ggttactacatgattccatatgtgttatttcatagttttgatgtcttcactattattct-acaatgtagaaaat-----agtaaaaataaagaaaaacccttgaatgagtaggtgtgtccaaacttttgactggtactg
>Mastacembelus_armatus
cagtacagagcaaaagtttggacacaccttctcattcaaagagttttctttattttcatgactatgaaaact-gtagattcacactgaaggcatcaaaactatgaattaacacatctggaattatatacataacaaaaaagtgtgaa------acaact-gaaaatatg--tcatattctaggttcttcaaagtagccaccttttgctttgattactgctttgcacactcttggcattctcttgatgagcttcaagaggtagtcacctgaaatggttt-tcacttcacagg-t----gtgccctgtc-aggtttaataagtgggatttcttgccttataaatggggtt-gggaccatcagttgtgttgtgcagaagtcaggtggatacacagct----------ggtagtcctactgaatagactgttagaa----------------tttgtattatggcaagaaacaagcagcta-----agtaaagaaaaacgagaggccatcattactttaagaaatgaaggt---cagtcagtccgaaaaattgggaaaactttgaaggtgtccccaagtgcagtcacaaaaaccatcaagcgctacaaagaaactggctcacatgcggaccgccccaggaaaggaagaccaagagtcacctctgctgcggaggataagttcatccgagtcaccagcctcagaa----atcgcaggttaacagcagctcagattagagaccagatcaatgccacacagagttctagcagcagacacatctcttgaacaactgttaagaggagactgtgtgaatcaggccttcatggtagaatatctgctaggaaaccactgctaaggacaggcaacaagcagaagagacttgtttgggctaaagaacacaaggagtggacattagaccagtggaaatctgtgctttggtctgatgagtccaaatttgagatctttggttccaaccaccgtgtctttgtgcgacgcagaaaaggtgagcggatggactc-----tacgtgcctggttcccaccgtgaagcatggaggaggaggtgtgatggtgtgggggtgctttgctgg------tgacactgttggggatttattcaaaattgaaggcatactgaaccagcatgac--taccacagcatcttgcagcggcatgctattccatccggtttgcgtttagttggaccatcatttatttttcaacaggacaatgaccccaaacacacctccaggctgtgtaagggctatttgaccaagaaggagagtgatggggtgctgcgccagatgacctggcctccacagtcaccggacctgaacccaatcgagatggttt-ggagtgagctggaccgcagagtgaaggcaaaagggccaacaagtgctaagcatctct-gggaactccttcaggactgttggaagaccatttcaggtgactacctcttgaagctcatca-agagaatgccaagagtgtgcaaagcagtaatcaaagcaaaaggtggc------------------------------------------------------tactttgaagaacctagaatat--gacatattttcagttgtttcacactttttt-gttatgtatataattccagatgtgttaattcatagttttgatgccttcagtgtgaatct-acagttttcatagt-----catgaaaataaagaaaactctttgaatgagaaggtgtgtccaaacttttgctctgtactg
>Myripristis_jacobus
cactaccagtcaaaagtttggacacaccttctcattcaatgttttttctttatttttactactttctacatt-gtagatacatactgaagacatcaaatatatgaagcaagatatatggaattatgtagcaaagaaaaaattgttaa------ataact-ctaaatatgttttatattttagattcctcaaagtagccaccctttgctttgttgacagcgctgcaaacccttggccttctctcaatgagcttcatgatgtagtcacctgaaatggttt-tcacttcacagg-t----gtgccttgtc-agggttcatttgtggaatttcttgccttcttaatggggtt-gggaccatcagttgtgttgtgcagaagtcaggttggtacacagct----------tacagccctatttgaca-actgttagaa----------------ttcatattatggcaagaaccaatcagcta-----agtaaagagaaacgacagtccatcattactttaagaactgaaggt---cagtcagtccggaaaattgcaaaaactttgaatgtgtccccaagtgcagtcgcaaaaaccatcaagcgctacgacgaaactggctcacatgaggaccgccccaggaaaggaagaccaagagtcacctctgctgctgaggataagttcatccgagtcaccagcctcagaa----atcgcaagttaacagcacctcagattagagcccagataaatgccacacagagttctagtggcagacacatctctacatcaactgtgcagaggagactgcgcgaatcaggcctttatggtcaaatagctgctaagaaaccactactaaggaaaagcaacaagcagaagagatttgtttgggccaagaaacacaaggaatggacattag--cagtggaaatctgtgctttggtctgatgagtccaaatttgagatctttggttccacccgtcgtgtctttgtgcgacgcagaaaaggtgaacggatggtctc-----tacatgcatggttcccaccgtgaagcatggaggaggaggtgtgatggtgtgggggtgctttgctgg------tgacactgttggggatttattcaaaattgaaggcacactgaaccagcatggc--taccacagcatcctgcagcgacatgccatcccatccggtttgcgtttagttggaccatcatttatttttcaacaggacaatgaccccaaacacacctccaggctgtgtaagggctatttgaccaagaaggagagtgatggagtgctgcgccagatgacctggcctccacagtcacctgacctaaacccaatc-agatggttt-gggatgagatggaccgcagagtgaaggcaaaagggccaacaagtgctcagcatctct-gggaactccttcaagactgttggaaaaccatttcaggtgactacctcatgaagctcatcg-agagaatgccaagagtgtgcaaagcagtaatcaaagcaaagggtggc------------------------------------------------------tattttgaagaatctaaaatataaaacatgttttgagttatttcacactttttt-gtttactacatgattccatatgtgttcattcatagttttgatgccttcagtgagaatct-acaatgtaaatagt-----catgaaaataaagaaaaaacattaaatgagaaggtgtgtccaaacttttgactggtagtg
>Neoniphon_sammara
cagtaccagtcaaaagtttggacgcagcttctcattcaa----------------ttattattttctacagt-gtagattaatattgaagatatcaaaactatgaaagaacacatatggaattatttagtaaac-aaaaagtgttaa------aaaaaa-cagaatttgttttatattttagattctccaaagtagccaccttttgctttgatgacagctttgcacactcttggcattctctcagtcagcttcatgaggaagtcacctggaatggttt-t-aattaacagg-g----gtgccttgtcaagagttaatttgtgaaatttcttgcctccttaatgtgttt-gagaccatcagttgtgttgtacagaggtagggttagtacacagttctatacagtgaatagccctattcgatt-actgttctaa----------------tccatattatggcaagaaccactcaacta-----aatgaaggaaaacgacagtccattattactttaagacatgaaggt---cagtcaatccagaaaatttcaacaactttgagtgcatcctcaagtgcagtcgcaaaatccatcaaacgctatgatgaaactggctgttatgaggaccg-cccaggaaaggaagaccaa-----------------------aagttcactagagttaccagcctccgaa----aacacaaattaacagcacctcagattagagcccacataaatgctttatagagttcaagtagcagacacatctcaacatcagctgttcagaggagactgtgtgaatcaggccttcatggtcgaattgctgcaaagaaaccactactgaggaagaacaacaagaagtggagaatggcttgggccaagaaacacaaggaatggacattaaaccagtggaaatctgtactttggtctgatgagtccaaatttgagatttttggttccacccgccatgtctttgtgaggagcacaaaaggtgagcggatggtttc-----tacatgtgtggttcccactgtgaagcatggaggaggaggtgtgatggtgtggaggtgctttgctgg------tgacactgttggtgatttattcaaaattcaaggcac-----agcagcatggctataccacagcattctgcagcgacatgccatcccatctggtttgcgcttagtgggaccaatatttgtttttcaacaggacaatgaccccaaacacaccgccaggctatgtaaggactatttgaccaagaaggagagtgatggagtgctgcctcagatgacctggcctccacaatcacctgacctgagcccaactgagatgattt-gggatgagttggaccgcagagtgaaggaaaagcagcc------------------------aactcctttgagactgttggaaaaccattccaggtgaatacctcatgaagctgattg-agagaatgccaagagtgtgcaaggctgtcatcaaagcaaaaggtggc------------------------------------------------------tactttgaagaatctaaaatataaaacaaattctggt--------------------------------------------------------------------------------------------------------------------cattgaatgagaaggtgtgtccaaacttttgactggcactg
>Nothobranchius_furzeri
caatacaggccaaaagtttggacacaccttcagattctatgtgttttctttattttcatgaccatttacattggtagattctcattgaaggcatcagaactatgaatgaacacatgtgaagatatgtacttaaccaaaaaaggtgaa------ataact-gaaaacatgttttatatactattttcttctaaatagccacccttttctctgattactgctttgcacactcttggcattctcatgatgagagtcaagaggtagtcacctggaatggttt-ccattacacagc-t----gtgccttatc-agggttaattagtggaatttcttgctttatcaatggggtt-gggaccatcaagcctaatttatacttctccatcagctctatgagg----------aagagacacacatgg---acggagacgatttgccctcatacttctccgtctcctggggagtgttgcaaagcaattccccgccaggacaaaaggggtcctagcgctgttctgtggtatcctgttatgaatccggttcaagatagtgtg------tttatattgtgtttttgtgtatttaagaga----------------------------cacatgaggaccgacccaggaaaggacgaccaagagtaccctctgcttctgaagacaagttcatccgaatcaccagccaaagaa----atcacaagttagcagcatctcagatcagagaccagataaatgtcacacagagttccagcaggagacccatccctaaaacaactgttaaaaggagactccgtgaatcaggtctttgtggtcaaatagctgccaggaaaccactgctaaggagaggcaacaagcagaagagatttgtttgggccaagaagcacaaggaatggacattagactagtggaaatctgtgctttggtctgacgagtccaaatttgagatctttggttccaactgctgtgtctttgtgagacgcagcaaaggtgaaagggtggattc-----cacatgcctgattcccactgtgaagcatggaggaggaggtgtgatggtgtgggagtgttttgctggtgacactgacactgttggggatttattcaaaattgaaggcgcactgaaccagcatggc--taccacagcatcctgcagcgacatgccatcccatccggtttgagtttagttggacgatcatttatttttcaacaggacaatgaccccaaacacacctccaggctgtgtaagggctatttgaccaagaaggggagtgacggagtgctgcggcagatgacctggcctcaacagtcactggacctgaaccaaatcgagatggttt-ggggtgagctggaccgcagagtgaaggcaaaggggccaacaagtgctaaacccctct-gggaactccttcaagactattggaaaactattccaggtgactacctcttgaagctcatcg-agagaatgctaagagtgtgcaaagcagaaatcagagcaaagggtggcgatttaggcaaggcaagacagctttatttatagagcacatttcaaatacagaggcaattagaagaaaatagaatataaaacatgttttcagctatttcacctttttttggttatgtacataactccacatgcgttcattcatagttttgatgccttcagtgagaatctcccaatgtaaatggc-----catgaaaataaagacgacacatag-----------------aaacttttggcctgtactg
>Oncorhynchus_mykiss
cagtaccagtcaaaagtttggacacacctactcattcaagggtttttctttatttttactattttctacatt-gtagaataatagtgaagacatcaaaactatgaaataacacatatggaatcatgtagtaaccaaaaaagtgttaa------acaaat-caaaatatattttatatttgagattcttcaaagtagccaccctttgccttgatgacagctttgcacactcttggcattctctcaaccagcttcatgaggtagtcacctggaatgcatt-tcaattaacagg-t----gtgccttgttaaaagttaatttgtggaatttctttccttcttaatgcgttt-gagccaatcagttgtgttgtgacaaggtaggggtggtatacagaa----------gatagccctatttggta-aaagaccaag----------------tccatattatggcaagaacagctcaaata-----agcaaagagaaa-gacagtccatcattactttaagacatgaaggt---cagtcaatccggaaaatttcaagaactttgaaagtttcttcaagtgcagtcgcaaaaaccatcaagcgctatgatgaaactggctctcatgaggaccgccacaggaaaggaagacccagagttacctctgctgcagaggataagttcattagagttaccagcctcagaa----attgc-----------------------agcccaaataaatgcttcacagagttcaagtaacagacacatctcaacatcaactgttcagaggagactgcgtgaatcaggccttcatggtcgaattgctgcaaagaaaccactactaaaggacaccaataagaagaagagacttgcttgggccaagaaacacgagcaatggacattagaccggtggaaatctgtcctttggtctgatgagtccaaatttgagatttttggttccaaccgccgtgtctttgtgagacgcagagtaggtgaacggatgatctc-----cgcatgtgtggttcccaccgtgaagcatggaggaggaggtgtgatggtgtgggggtgctttgctgg------tgacactgtc-gtgatttatttagaattcaaggcacacttaaccagcatggc--taccacagcattctgcagcgatacgccatcccatctggtttgcgcttagtgggactatcatttgtttttcaacaggacaatgaccc--aacacacctccaggctgtgtaagggctatttgaccaagaaggagagtgatggagtgctgcatcagatgacctggcctccacaatcacccgacctcaacccaattgagatggttt-gggatgagttggaccgcagagtgaaggaaaagcagccaacaagtgctcagcatatgt-gggaactccttcaagactgttggaaaagcattccagg-----------tgaagctggttg-agagaatgccaagagtgtgcaaagctgtcatcaaggcaaagggtggc------------------------------------------------------tactttgaagaatctaaaat-taaaatatattttgatttgtttaacactttttt-ggttactacatgattccatatgtgttatttcatagttttgatgtcttcactattattct-acaatgtagaaaat-----agtaaaaataaagaaaaacccttgaatgagtaggtgtgtccaaacttttgactggtactg
>Oryzias_latipes
cagtacagaccaaaagtttggacacaccttctcattcaaagagttttctttattttcatgactatgaaaatt-gtagattcacactgaaggcatcaaaactatgaattaacacatgtggaattatatacataacaaaaaagtgtgaa------acaact-gaaaatatg--tcatattgtaggttcttcatagtagccaccttttg-tttgattactgctttgcacactcttggcattctcttgatgagcttcaagaggtagtcacctgaaatgtttt-tcacttcacagg-t----gtgccctgtc-aggtttaataagtgtgatttcttgccttataaatggggtt-gggaccatcagttgtgttgtgcagaagtcaggtggatacacagct----------gatagtcctactgaatagactgttagaa----------------tttgtattatggcaagaaaaaagcagcta-----agtacagaaaaacgagtggccatcattactttaagaaatgaaggt---cagtcagtccgaaaaattgggaaaactttgaaagtgtccccaagtgcagtcacaaaaaccatcaagcgctacaaagaaactggctcacatgcggaccgccccaggaaaggaagaccaagagtcacctctgctgcggaggataagttcatccgagtcaccagcctcagaa----atggcaggttaacagcagctcagattagagagcaggtcaatggcacacagagttctagcagcagacacatctctacaacaactgttaaaaggagactgtgtgaatcaggccttcatggtagaatatctgctaggaaaccactgctaaagaaaggcaacaagcagaagagacttgtttgggctaaagaacacaaggaatggacattagaccagtggaaatctgtgctttggtctgatgagtccaaa-ttgagatttttggttccaaccaccgtgtctttgtgcgacgcagaaaaggtgaacggatggactc-----tacatgcctggttcccaccgtgaagcatggaggaggaggtgtgatggtgtgggggtgctttgctgg------tgacactgttggggatttattc-aaattgaaggcatactgaaccagcatggc--taccacagcatcttgcagcggcatgctattccatccggtttgcgtttagttggaccatcatttatttttcaacaggacaatgaccccaaacacacctccaggctgtgtaagggctatttgaccaagaaggagagtgatggggtgctgcgccagatgacctggcctccacagtcaccggacctgaacccaatcgagatggttt-ggggtgagctggaccgcagagtgaaggcaaaagggccaacaagtgctaagcatctct-gggaactccttcaagactgttggaagaccatttcaggtgactacctcttgaagctcatca-agagaatgccaagagtgtgcaaagcagtaatcaaagcaaaaggtggc------------------------------------------------------tactttgaagaacctacaatat--gacatattttcagttgtttcacactttttt-gttatgtatataattccacatgtgttaattcatagttttgatgccttcagtgtgaatct-acaattttcatagt-----catgaaaataaagaaaactctttgaatgagaaggtgtgtccaaacttttggtctgtactg
>Perca_fluviatilis
cagtacaggccaaaagtttggacacaccttctcattcaatgcgttttctttattttcatgactatttacatt-gtagattctcactgaaggcatcaaaactatgaatgaacacatatggaattatgtacttaacaaaaaagtgtgaa------ataact-gaaaacatgtcttatattttagattcctcaaagtagccaccctttgcttttttgatagcgctgcaaacccttggtgttctctcaatgagcttcatgaggtagtcacctgaaatggttt-tcacttcacagg-t----gtgccttgtc-agggttaattagtggaattttttcccttattaatggggtt-gggaccatcagttgtgttgtgcagaagtcaggttgatacacagcc----------gacagccctattggaca-actgttagaa----------------ttcatattatggcaagaaccaatcagcta-----agtaaagagaaacgagtggccatcattactttaacaaatgaaggt---cagtcagtccggaaaattgcgaaaactttgaatgtgtccccaagtgcagtcgcaaaaaccatcaagcgctacaacgaaactggctcacatgaggaccgccccaggaaaggaagaccaagagtcacctctgctgctgaggataagttcatccgagtcaccagcctcagaa----atcgcaagttaacagcagctcagattagagaccagatgaatgccacacagagttctagcagcagacacatctctagaacaactgttaagaggagactgcgcgaatcaggccttcatggtcaagtagctgctaggaaaccactgctaaggagaggcaacaagcagaagagatttgtttgggccaagaaacacaaggaatggacattagaccagtggaaatctgtgctttggtctgatgagtccaaatttgagatctttggttccaaccgccgtgtctttgtgcgacgcagaaaaggtgaacggatggattc-----tacatgcctggttcccaccgtgaagcatggaggaggaggtgtgatggtgtgggggtgctttgctgg------tgacactgttggggatttattcaaaattgaaggcatactgaaccagcatggc--taccacagcatcctgcagcgacatgccatcccatccggtttgcgtttagttggaccatcatttatttttcaacaggacaatgaccccaaacacacctccaggctgtgtaagggctatttgaccaagaaggagagtgatggagtgctgcgccagatgacctggcctccacagtcaccggacctgaacccaatcgagatggttt-ggggtgagctggaccgcagagtgaaggcaaaagggccaacaagtgctaagcatctct-gggaactccttcaagactgttggaaaaccatttcaggtgactacctcttgaagctcatca-agagaatgccaagagtgtgcaaagcagtaatcagagcaaagggtggc------------------------------------------------------tactttgaagaaactagaatataagacatgttttcagttatttcacactttttt-gttaagtacataattcca-atgtgttcattcatagttttgatgccttcagtgagaatct-acaatgtaaatagt-----catgaaaataaaggaaacgcattgaatgagaaggtgtgtccaaacttttggcctgtactg
>Phycis_blennoides
cagtacagaccaaaagtttggacacaccttctcattcaatgagtttcctttcttttcatgactattgacatt-gtagattcacactgaaggtatcaaaactatgaatta--acatgtggaaatatgtacttaacaaaaaagtgtaaa------acaact-gaaaatacgccttatattctagtttcttcaaagtagccaccttttgctctgattactgctttgcacacactctgcattctcttgatgagcttcaagaggtagtcacctgaaatagttt-tcacttcacagg-t----gtgccctgtc-agttttaataagtgggatttcttgccttataaatggggtt-gggaccatcagttgtgttgtgcagaagtcaggtggatacacagct----------gatagtcctactgaatagactgttagaa----------------tttgtattatggcaagaaaaaagcagcta-----agtaaagaaaaacgagtggccatcattactttaagaaatgaaggt---cagtcagtccgaaaaattgggaaaactttgaaagtgtccccaagtgcagtcgcaaacaccatcaagcgctacaaagaaactggctcacatgaggaccgccccaggaaaggaagaccaagagtcacctctgctgcggaggataagttcatccgagtcaccagcctcagaa----atcgcaggttaacagcagctcagattagagaccaggtcaatgccacacagagttctagcagcagacacatctctagaacaactgctaagaggagactgtgtgaatcaggcctttatagtagaatagctgctaggaaaccactgctaaggacagccaacaagcagaagagccttgtttgggctaaagaacacaaggaatggacattagaccagtggaaatctgtgctttggtctgatgagtccaaatttgagatctttggttccaaccaccgtgtctttgtgcgacgcagaaaaggtgaacggatggactc-----tacatgcctggttcccaccgtgaagcatggaggaggaggtgtgatggtgtgggggtgctttgctgg------tgacactgttggggatttattcaaaattgaaggcatactgaaccaacatggc--tatcacagcatcttgcagcggcatgctattccatccggtttgcgtttagttggaccatcatttatttttcaacaggacaatgaccccaaacacacctccaggctgtgtaagggctatttgaccaagaaggagagtgatggggtgctgcgccagatgacctggcctccacagtcaccggacctgaacccaatcgagatggttt-ggggtgagctggaccgcagagtgaaggcaaaagggccaacaagtgctaagcatctct-gggaactccttcaagactgttggaagaccatttcaggtgactacctc-tgaagctcatca-agagaatgccaagagtgtgcgaagcagtaatcaaagcaaaaggtggc------------------------------------------------------tactttgaagaacctagaatataagacatattttcagttgtttcacactttttt-gttaagtatataattccacatgtgttaattcatagttttgatgccttcagtgtgaatgt-acaattttcatagt-----catgaaaataaagaaaactctttgaatgagaaggtgtgtccaaacttttggtctgtactg
>Poecilia_formosa
cagtacagaccaaaagtttggacacacctt-tcattcaatgagtttcctttattttcatgactattgacatt-gtagattcacactgaaggcatcaaaactatgaattaacacatgtggaaatatgtactaaacaaaaaagtgtaaa------acaact-gaaaatacgccttatattctagtttcttcaaagtagcaaccttttgctgtgattactgctttgcacacactctgcattctcttgatgagtttcaagaggtcgtcacctgaaatggttt-tcacttcacagg-t----gtgccctgtc-agg-ttaataagtgggatttcttgccttataaatggggtt-gggaccatcagttgtgttgtgcagaagtcaggtggacacacagct----------gatagtcctactgaatagagtgttagaa----------------tttgtattatggcaagacaaaagcagcta-----agtaaagaaaaacgagtggccatcattactttaagaaatgaaggt---cagtcagtccgaaaaattgggaaaactttgaaagtgtccccaagtgcagtcgcaaaaaccatcaagcgctacaaagaaactggctcacatgaggaccgccccaggaaaggaagaccaggagtcacctctgctg-ggaggataagttcatccgagtcaccagcctcagaa----atcgcaggttaacagcagctcagatcagagaccaggtcaatgccacacagagttctagcagcagacacatctctgcaacaactgttaagaggagactgtgtgaatcaggccttcatggtagaatagctgctaggaaaccactgctaaggacaggcaacaagcagaagagacttgtttgggctaaa-aacacaaggaatggacattagaccagtggaaatctgtgctttggtctgatgagtccaaatttgtgatctttggttccaaccaccgtgtctttgtgcga-gcagaaaaggtgaacggatggactc-----tacatgcctggttcccaccgtgaagcatggaggaggaggtgtgatggtgtgggggtgctttgctgg------tgacactgttggggatttattcaaaattgaaggcatactgaaccagcatggc--taccacagcatcttgcagcggcatgctattccatccggtttgcgtttagttggaccatcatttatttttcaacaggacaatgaccccaaacacacctccaggctgtgtaagggctatttgaccaagaaggagagtgatggggtgctgcgccagatgacctggcctccacagtcaccggacctgaacccaatcgagatggttt-ggggtgagctggaccgcagagtgaaggcaaaagggccaacaagtgctaagcatctct-gggaactccttcaagactgttggaagaccatttcaggtgac-acctcttgaagctcatca-agagaatgccaagagtgtgcgaagcagtaatcaaagcaaaaggtggc------------------------------------------------------tactttgaagaacctagaatataaggcgtattttcagttgtttcacacattttt-gttaagtatataattccacatgtgttaattcatagttttgatgccttcagtgtgaatct-acaattttcatagt-----catgaaaatgaagaaaactctttgaatgaaaaggtgtgtccaaacttttggtctgtactg
>Poecilia_latipinna
cagtacagaccaaaagtttggacacacct--tcattcaatgagtttcctttattttcatgactattgacatt-gtagattcacactgaaggcatcaaaactatgaattaacacatgtggaaatatgtactaaacaaaaaagtgtaaa------acaact-gaaaatacgccttatattctagtttcttcaaagtagcaaccttttgctgtgattactgctttgcacacactctgcattctcttgatgagtttcaagaggtcgtcacctgaaatggttt-tcacttcacagg-t----gtgccctgtc-agg-ttaataagtgggatttcttgccttataaat-gggtt-gggaccatcagttgtgttgtgcagaagtcaggtggacacacagct----------gatagtcctactgaatagagtgttagaa----------------tttgtattatggcaagacaaaagcagcta-----agtaaagaaaaacgagtggccatcattactttaagaaatgaaggt---cagtcagtccgaaaaattgggaaaactttgaaagtgtccccaagtgcagtcgcaaaaaccatcaagcgctacaaagaaactggctcacatgaggaccgccccaggaaaggaagaccaggagtcacctctgctgcggaggataagttcatccgagtcaccagcctcagaa----atcgcaggttaacagcagctcagattagagaccaggtcaatgccacacagagttctagcagcagacacatctctgcaacaactgttaagaggagactgtgtgaatcaggccttcatggtagaatagctgctaggaaaccactgctaaggacaggcaacaagcagaagagacttgtttgggctaaagaacacaaggaatggacattagaccagtggaaatctgtgctttggtctgatgagtccaaatttgtgatctttggttccaaccaccgtgtctttgtgcgacgcagaaaaggtgaacggatggactc-----tacatgcctggttcccaccgtgaagcatggaggaggaggtgtgatggtgtgggggtgctttgctgg------tgacactgttggggatttattcaaaattgaaggcatactgaaccagcatggc--taccacagcatcttgcagcggcatgctattccatccggtttgcgtttagttggaccatcatttatttttcaacaggacaatgaccccaaacacacctccaggctgtgtaagggctatttgaccaagaaggagagtgatggggtgctgcgccagatgacctggcctccacagtcaccggacctgaacccaatcgagatggttt-ggggtgagctggaccgcagagtgaaggcaaaagggccaacaagtgctaagcatctct-gggaactccttcaagactgttggaagaccatttcaggtgactacctcttgaagctcatca-agagaatgccaagagtgtgcgaagcagtaatcaaagcaaaaggtggc------------------------------------------------------tactttgaagaacctagaatataaggcgtattttcagttgtttcacacattttt-gttaagtatataattccacatgtgttaattcatagttttgatgccttcagtgtgaatct-acaattttcatagt-----catgaaaatgaagaaaactctttgaatgaaaaggtgtgtccaaacttttggtctgtactg
>Poecilia_mexicana
cagtacagaccaaaagtttggacacacct--tcattcaatgagtttcctttattttcatgactattgacatt-gtagattcacactgaaggcatcaaaactatgaattaacacatgtggaaatatgtactaaacaaaaaagtgtaaa------acaact-gaaaatacgccttatattctagtttcttcaaagtagcaaccttttgctgtgattactgctttgcacacactctgcattctcttgatgagtttcaagaggtcgtcacctgaaatggttt-tcacttcaca-g-t----gtgccctgtc-agg-ttaataagtgggatttcttgccttataaat-gggtt-gggaccatcagttgtgttgtgcagaagtcaggtggacacacagct----------gatagtcctactgaatagagtgttagaa----------------tttgtattatggcaagacaaaagcagcta-----agtaaagaaaaacgagtggccatcattactttaagaaatgaaggt---cagtcagtccgaaaaattgggaaaactttgaaagtgtccccaagtgcagtcgcaaaaaccatcaagcgctacaaagaaactggctcacatgaggaccgccccaggaaaggaagaccaggagtcacctctgctgcggaggataagttcatccgagtcaccagcctcagaa----atcgcaggttaacagcagctcagattagagaccaggtcaatgccacacagagttctagcagcagacacatctctgcaacaactgttaagaggagactgtgtgaatcaggccttcatggtagaatagctgctaggaaaccactgctaaggacaggcaacaagcagaagagacttgtttgggctaaagaacacaaggaatggacattagaccagtggaaatctgtgctttggtctgatgagtccaaatttgtgatctttggttccaaccaccgtgtctttgtgcgacgcagaaaaggtgaacggatggactc-----tacatgcctggttcccaccgtgaagcatggaggaggaggtgtgatggtgtgggggtgctttgctgg------tgacactgttggggatttattcaaaattgaaggcatactgaaccagcatggc--taccacagcatcttgcagcggcatgctattccatccggtttgcgtttagttggaccatcatttatttttcaacaggacaatgaccccaaacacacctccaggctgtgtaagggctatttgaccaagaaggagagtgatggggtgctgcgccagatgacctggcctccacagtcaccggacctgaacccaatcgagatggttt-ggggtgagctggaccgcagagtgaaggcaaaagggccaacaagtgctaagcatctct-gggaactccttcaagactgttggaagaccatttcaggtgac-acctcttgaagctcatca-agagaatgccaagagtgtgcgaagcagtaatcaaagcaaaaggtggc------------------------------------------------------tactttgaagaacctagaatataaggc-tattttcagttgtttcacacattttt-gttaagtatataattccacatgtgttaattcatagttttgatgccttcagtgtgaatct-acaattttcatagt-----catgaaaatgaagaaaactctttgaatgaaaaggtgtgtccaaacttttggtctgtactg
>Poecilia_reticulata
cagtacagaccaaaagtttggacacacctactcattcaatgagtttcctttattttcatgactattgacatt-gtagattcacactgaaggcatcaaaactatgaattaacacatgtggaaatatgtactaaacaaaaaagtgtaaa------acaact-gaaaatacgccttatattctagtttcttcaaagtagcaaccttttgctgtgattactgctttgcacacactctgcattctcttgatgagtttcaagaggt-gtcacctgaaatggttt-tcacttcacaggtt----gtgccctgtc-agg-ttaataagtgggatttcttgccttataaatggggtt-gggaccatcagttgtgttgtgcagaagtcaggtggacacacagct----------gatagtcctactgaatagagtgttagaa----------------tttgtattatggcaagacaaaagcagcta-----agtaaagaaaaacgagtggccatcattactttaagaaatgaaggt---cagtcagtccgaaaaattgggaaaactttgaaagtgtccccaagtgcagtcgcaaaaaccatcaagcgctacaaagaaactggctcacatgaggaccgccccaggaaaggaagaccaagagtcacctctgctgcggaggataagttcatccgagtcaccagcctcagaa----atcgcaggttaacagcagctcagattagagaccaggtcaatgccacacagagttctagcagcagacacatctctgcaacaactgttaagaggagactgtgtgaatcaggccttcatggtagaatagctgctaggaaaccactgctaaggacaggcaacaagcagaagagacttgtttgggctaaagaacacaaggaatggacattagaccagtggaaatctgtgctttggtctgatgagtccaaatttgagatctttggttccaaccaccgtgtctttgtgcgacgcagaaaaggtgaacggatggactc-----tacatgcctggttcccaccgtgaagcatggaggaggaggtgtgatggtgtgggggtgctttgctgg------tgacactgttggggatttattcaaaattgaaggcatactgaaccagcatggc--taccacagcatcttgcagcggcatgctattccatccggtttgcgtttagttggaccatcatttatttttcaacaggacaatgaccccaaacacacctccaggctgtgtaagggctatttgaccaagaaggagagtgatggggtgctgcgccagatgacctggcctccacagtcaccggacctgaacccaatcgagatggttt-ggggtgagctggaccgcagagtgaaggcaaaagggccaacaagtgctaagcatctct-gggaactccttcaagactgttggaagaccatttcaggtgacgacctcttgaagctcatca-agagaatgccaagagtgtgcgaagcagtaatcaaagcaaaaggtggc------------------------------------------------------tactttgaagaacctagaatataagacatattttcagttgtttcacacattttt-gttaagtatataattccacatgtgttaattcatagttttgatgccttcagtgtgaatct-acaattttcatagt-----catgaaaatgaagaaaactctttgaatgaaaaggtgtgtccaaacttttggtctgtactg
>Pygocentrus_nattereri
cagtacagaccaaaagtttggacacaccttctcattgaaagagttttctttattttcacgactatgaaaatt-gtagattcacactgaaggcatcaaaactatgaattaacacatgtggaattatatacttaacaaaaaagtgtgaa------acaact-gaaaatatgtcttatattctaggttcttcaaagtagccaacttttgctttgattattgcttcgcacactcttggctttctct---tgagcttcaagaggtggtcacctgaaatggttt-tcacttcacagg-t----gtgccctgtc-aggtttaataagtgggatttcttgccttataaatggggtt-gggaccatcagttgtgttgtgcagaagtcaggtgg------------------------------------------------------------------------------aaggtaaagcagcta-----agtaaagaaaaacgagcagccatcattactttaagaaatgaaggt---cagtcagtccgaaaaattgggaaaactttgaaagtgtccccaagtgcagttgcataaaccatcaagcgctacaaagaaact-gcgcacatgaggaccgccccaggaaaggaagaccaagagtcacctctgctgcggaggataagttcatccgagtcaccagcctcagaa----atcgcaggttaacagcagctcagattagagaccaggtcaatgccacacagagttctagcagcagacacatctctagaacaactgttaagaggagactgtgtgcatcaggccttcatggtaaaatagctgctaggaaaccactgctaaggacaggcaacaagcaggagagacttgtttgggctaaagatcacaaggagtggacattagaccagtggaaatctctgctttggtctgatgagtccaaatttgagatctttggttccaaccaccgtgtctttgtgcgacgcagaaaaggtgaacggatggactc-----tacatgcctggttcccaccattaagcatggaggagcaggtgtgatggtgtggggatgctttgctgg------tgacactgttggggatttattcaaaattgaaggcatagtgaaccagcatggc--taccacagcatctcgcagcagcatgctattccatccggttggcgtttagttggaccatcatttatttttcaacaggacaatgaccccaaacacacctccaggttgtgtaagggctatttgaccaaaaaggagagtgagggggtgctgcgccagatgacctggcctccacaatcaccggacctgaacccaatcgagatggttt-ggggtgagctggaccgcaaagtgaaggcaaaaaggccaacaagtgctaagcatctct-gggaactccttcaagactgttggaagaccatttcaggtgactacctcttgaagctcatca-agagaatgccaagagtgtgcgaagcagtaatcaaagcaaaaggtggc------------------------------------------------------tactttgaagaacctagaatataagacatattttcagttgtttaacactttttt-gttaagtctataattccacatgtgttaattcatagttttgatgccttcagtgtgaatct-acaattttcatagt-----catgaaaataaagaaaactctttgaatgcgaaggtgtgtccaaacttttggtctgtactg
>Rhinella_marina
cagtacagaccaaaagtttggacacaccttctcattcaaagagttttctgtattttcatgactatgaaaatt-gtagattcacactgaaggcatcaaaactatgaattaacacatgtggaattatatacttaacaaaaaagtgtgaa------acaact-gaaaatatgtcttatattctaggttcttcaaagtagccaccttttgctttgattactgctttgcacactcttggcattctcttgatgagcttcaagaggtagtcacctgaaatggttt-tcacttcacagg-t----gtgccctgtc-aggtttaataagtgggatttcttgccttataaatggggtt-gggaccatgagttgtgttgggcagaagtcaggtggatacacagct----------gatagtcctactgaatagactgttagaa----------------tttgtattatggcaagaaaaaagcagcta-----agtaaagaaaaacgagtggccatcattactttaagaaatgaaggt---cagtcagtccgaaaaattgggaaaactttgaaagtgtccccaagtgcagtcgcaaaaaccatcaagcgctacaaagaaactggctcacatgaggaccgccccaggaaaggaagaccaagagtcacctctgctgcggaggataagttcatccgagtcaccagcctcagaa----atcgcaggttaacagcagctcagattagagaccaggtcaatgccacacagagttctagcagcagacacatctctacaacaactgttaagaggagactgtgtgcagcaggccttcatggtaaaatagctgctaggaaaccactgctaaggacaggcaacaagcagaagagacttgtttgggctaaagaacacaaggaatggacattagaccagtggaaatctgtgctttggtctgatgagtccaaatttgagatctttggttccaaccaccgtgtctttgtgcgacgcagaaaaggtgaacggatggactc-----tacatgcctggttcccaccgtgaagcatggaggaggaggtgtgatggtgtgggggtgctttgctgg------tgacactgttggggatttattcaaaattgaaggcatactgaaccagcatggc--taccacagcatcttgcagcggcatgctattccatccggtttgcgtttagttggaccatcatttatttatcaacaggacaatgaccccaaacacacctccaggctgtgtaagggctatttgaccaagaaggagagtgatggggtgctacgccagatgacctggcctccacagtcaccagacctgaacccaatcgagatggttt-ggggtgagctggaccgcagagtgaaggcaaaagggccaacaagtgctaagcatctct-gggaactccttcaagactgttggaataccatttcaggtgactacctcttgaagctcatca-agagaatgccaagagtgtgcaaagcagtaatcaaagcaaaaggtggc------------------------------------------------------tactttgaagaacctagaatataagacatattttcagttgtttcacactttttt-gttaagtatataattccacatgtgttaattcatagttttgatgccttcagtgtgaatct-acaattttcatagt-----catgaaaatacagaaaactctttgaatgagaaggtgtgtccaaacttttggtctgtactg
>Salmo_salar
cagtaccagtcaaaagtttggacacacctactcattcaagggtttttctttatttttactattttctacatt-gtagaataatagtgaagacatcaaaactatgaaataacacatatggaatcatgtagtaaccaaaaaagtgttaa------acaaat-caaaatatattttatatttgagattcttcaaagtagccaccctttgccttgatgacagctttgcacactcttggcattctctcaaccagcttcatgaggtagtcacctggaatgcatt-tcaattaacagg-t----gtgccttgttaaaagttaatttgtggaatttctttccttcttaatgcgttt-gagccaatcagttgtgttgtgacaaggtaggggtggtatacagaa----------gatagccctatttggta-aaagaccaag----------------tccatattatggcaagaacagctcaaata-----agcaaagagaaacgacagtccatcattactttaagacatgaaggt---cagtcaatccggaaaatttcaagaactttgaaagtttcttcaagtgcagtcgcaaaaaccatcaagcgctatgatgaaactggctctcatgaggaccgccacaggaaaggaagacccagagttacctctgctgcagaggataagttcattagagttaccagcctcagaa----attgc-----------------------agcccaaataaatgcttcacagagttcaagtaacagacacatctcaacatcaactgttcagaggagactgcgtgaatcaggccttcatggtcgaattgctgcaaagaaaccactactaaaggacaccaataagaagaagagacttgcttgggccaagaaacacgagcaatggacattagaccggtggaaatctgtcctttggtctgatgagtccaaatttgagatttttggttccaaccgccgtgtctttgtgagacgcagagtaggtgaacggatgatctc-----cgcatgtgtggttcccaccgtgaagcatggaggaggaggtgtgatggtgtgggggtgctttgctgg------tgacactgtc-gtgatttatttagaattcaaggcacacttaaccagcatggc--taccacagcattctgcagcgatacgccatcccatctggtttgcgcttagtgggactatcatttgtttttcaacaggacaatgaccc--aacacacctccaggctgtgtaagggctatttgaccaagaaggagagtgatggagtgctgcatcagatgacctggcctccacaatcacccgacctcaacccaattgagatggttt-gggatgagttggaccgcagagtgaaggaaaagcagccaacaagtgctcagcatatgt-gggaactccttcaagactgttggaaaagcattccagg-----------tgaagctggttg-agagaatgccaagagtgtgcaaagctgtcatcaaggcaaagggtggc------------------------------------------------------tactttgaagaatctaaat--taaaatatattttgatttgtttaacactttttt-ggttactacatgattccatatgtgttatttcatagttttgatgtcttcactattattct-acaatgtagaaaat-----agtaaaaataaagaaaaacccttgaatgagtaggtgtgtccaaacttttgactggtactg
>Salvelinus_alpinus
cagtaccagtcaaaagtttggacacacctactcattcaagggtttttctttatttttactattttctacatt-gtagaataatagtgaagacatcaaaactatgaaataacacatatggaatcatgtagtaaccaaaaaagtgttaa------acaaat-caaaatatattttatatttgagattcttcaaagtagccaccctttgccttgatgacagctttgcacactcttggcattctctcaaccagcttcatgaggtagtcacctggaatgcatt-tcaattaacagg-t----gtgccttgttaaaagttaatttgtggaatttctttccttcttaatgcgttt-gagccaatcagttgtgttgtgacaaggtaggggtggtatacagaa----------gatagccctatttggta-aaagaccaag----------------tccatattatggcaagaacagctcaaata-----agcaaagagaaa-gacagtccatcattactttaagacatgaaggt---cagtcaat-cggaaaatttcaagaactttgaaagtttcttcaagtgcagtcgcaaaaaccatcaagcgctatgatgaaactggctctcatgaggaccgccacaggaaaggaagacccagagttacctctgctgcagaggataagttcattagagttaccagcctcagaa----attgc-----------------------agcccaaataaatgcttcacagagttcaagtaacagacacatctcaacatcaactgttcagaggagactgcgtgaatcaggccttcatggtcgaattgctgcaaagaaaccactactaaaggacaccaataagaagaagagacttgcttgggccaagaaacacgagcaatggacattagaccggtggaaatctgtcctttggtctgatgagtccaaatttgagatttttggttccaaccgccgtgtctttgtgagacgcagagtaggtgaacggatgatctc-----ygcatgtgtggttcccaccgtgaagcatggaggaggaggtgtgatggtgtgggggtgctttgctgg------tgacactgtctgtgatttatttagaattcaaggcacacttaaccagcatggc--taccacagcattctgcagcgatacgccatcccatctggtttgcgcttagtgggactatcatttgtttttcaacaggacaatgaccc--aacacacctccaggctgtgtaagggctatttgaccaagaaggagagtgatggagtgctgcatcagatgacctggcctccacaatcacccgacctcaacccaattgagatggttt-gggatgagttggaccgcagagtgaaggaaaagcagccaacaagtgctcagcatatgt-gggaactccttcaagactgttggaaaagcattccagg-----------tgaagctggttg-agagaatgccaagagtgtgcaaagctgtcatcaaggcaaagggtggc------------------------------------------------------tactttgaagaatctaaata-taaaatatattttgatttgtttaacactttttt-ggttactacatgattccatatgtgttatttcatagttttgatgtcttcactattattct-acaatgtagaaaat-----agtaaaaataaagaaaaacccttgaatgagtaggtgtgtccaaacttttgactggtactg
>Seriola_dumerili
cagtacaggccaaaagtttggacaca----ctcattcaatgtgttttctttattttcatgactatttacatt-gtagattctcactgaaggcatcaaaactatgaatgaacacatatggaattatgtacttaacaaaaaagtgtgaa------ataactcttaaataggtcttatattttagattcctcaaagtagccgccctttgcttttttgatagtgctgcaaacccttggtgttctctcaataagcttcaagaggtagtcacctgaaatggttt-tcacttcacagg-t----gtgccttgtc-agggttaattagtggaatttcttgccttattaatggggtt-gggaccatcagttgtgttgtgcagaagtcaggttgatacacagcc----------gacagccctattggaca-actgttagaa----------------ttcatattatggcaagaaccaatcagcta-----agtaaagagaaacgagtggccatcattactttaagaaatgaaggt---cagtcagtgcggaaaattgcaaaaactttgaatgtgtccccaagtgcagttgcaaaaaccatcaagcgctacaacgaaactggctcacatgaggatcgccccaggaaaggaagaccaagagtcacctctgctgctgaggataagttcatccgagtcaccagcctcagaa----atcgcaagttaacagcagctcagattagagaccagatgaaagccacacagagttctagcagcagacacatctctaaaacaactgttaagaggagactgcgcaaatcaggccttcatggtcaaatagctgctaggaaaccactgctaaggagaggcaacaagcagaagagatttgtttgggccaagaaacacaaggaatggacattagaccagtggaaatctgtgctttggtctgatgagtccaaatttgagatctttggttccaaccgccgtgtctttgtgcgacacagaaaaggtgaacggatggattc-----tacatgcctggttcccacagtgaagcatggaggaggaggtgtgatggtgtgggggtgctttgctgg------tgacactgttggggatttattcaaaattgaaggcatactgaaccagcatggc--taccacagcatcctgcagcgacatgccatcccatccggtttgcgtttagttggaccatcatttatttttcaacaggacaatgaccccaaacacacctccaggctgtgtaagggctatttgaccaagaaggagagtgatggagtgctgcgccagatgacctggcctccacagtcaccggacctgaacccaatcgagatggttt-ggggtgagctggaccgcagagtgaaggcaaaagggccaacaagtgctaagcatctct-gggaactccttcaagactgttggaaaaccatttcaggtgactgcctcttgaagctcatca-agaaaatgccaagagtgtgcaaagcagtaatcagagcaaagggtggc------------------------------------------------------tactttgaagaaactagaatataagacatgttttcagttatttcatactttttt-gttaaatacataattccacatgtgttcatgcatagttttgatgccttcagtgagaatct-acaatgtaaatagt-----catgaaaataaaggaaacgcattgaatgagaaggtgtgtccaaacttttggcctgtactg
>Seriola_lalandi_dorsalis
cagtacaggccaaaagtttggacacaccttctcattcaatgcgttttctttattttcatgactatttacatt-gtagattctcactgaaggcatcaaaactatgaatgaacacatatggaattatgtacttaacaaaaaagtgtgaataactcttaactcttaaataggtcttatattttagattcctcaaagtagccaccctttgcttttttgatagcgctgcaaacccttggtgttctctcaatgagcttcatgaggtagtcacctgaaatggttt-tcacttcacagg-t----gtgccttgtc-agggttaattagtggaatttcttgccttattaatggggtt-gggaccatcagttgtgttgtgcagaagtcaggttgatac------------------------------aca-actgttagaa----------------ttcatattatggcaagaaccaatcagcta-----agtaaagagaaacgagtggccatcattactttaagaaatgaaggt---cagtcagtccggaaaattgcgaaaactttgaatgtgt-cccaagtgcagtcgcaaaaaccatcaagcgctacaacgaaactggctcacatgaggaccaccccaggaaaggaagaccaagagtcacctctgctgctgaggataagttcatccgagtcaccagcctcagaa----atcgcaagttaacagcagctcagattagagaccagatgaatgccacacagagttctagcagcagacacatctctagaacaactgttaagaggagactgc-cgaatcaggccttcatggtcaaatagctgctaggaaaccactgctaaggagaggcaacaagcagaagagatttgtttgggccaagaaacacaaggaatggacattagaccagtggaaatctgtgctttggtctgatgagtccaaattt-agatctttggttccaaccgccgtgtctttgtgcgacgcagaaaaggtgaacggatggattc-----tacatgcctggttcccaccgtgaagcatggaggaggaggtgtgatggtgtgggggtgctttgctgg------tgacactgttggggatttattcaaaattgaaggcatactgaaccagcatggc--taccacagcatcctgcagcgacatgccatcccatcc-gtttgcgtttagttggaccatcatttatttttcaacaggacaatgaccccaaacacacctccaggctgtgtaagggctatttgaccaagaaggagagtgatggagtgctgcgccagatgacctggcctccacagtcaccggacctgaacccaatcgagatggttt-ggggtgagctggaccgcagagtgaaggcaaaagggccaacaagtgctaagcatctct-gggaactccttcaagactgttggaaaaccatttcaggtgactacctcttgaagctcatca-agagaatgccaagagtgtgcaaagcagtaatcagagcaaagggtggc------------------------------------------------------tactttgaagaaactagaatataagacatgttttcagttatttcacactttttt-gttaagtacataattccacatgtgttcattcatagttttgatgccttcagtgagaatct-acaatgtaaatagt-----catgaaaataaaggaaacgcattgaatgagaaggtgtgtccaaacttttggcctgtactg
>Seriola_quinqueradiata
cagtacaggccaaaagtttggacacaccttctcattcaatgcgttttctttattttcatgactatttacatt-gtagattctcactgaaggcatcaaaactatgaatgaacacatatggaattatgtacttaacaaaaaagtgtgaa------ataactcttaaataggtcttatattttagattcctcaaagtagccaccctttgcttttttgatagcgctgcaaacccttggtgttctctcaatgagcttcatgaggtagtcacctgaaatggttt-tcacttcacagg-t----gtgccttgtc-agggttaattagtggaatttcttg-cttattaatggggtt-gggaccatcagttgtgttgtgcagaagtcaggttgatacacagcc----------gacagccctattggaca-actgttagaa----------------ttcatattatggcaagaaccaatcagcta-----agtaaagagaaacgagtggccatcattactttaagaaatgaaggt---cagtcagtccggaaaattgcgaaaactttgaatgtgtccccaagtgcagtcgcaaaaaccatcaagcgctacaacgaaactggctcacatgaggaccaccccaggaaaggaagaccaagagtcacctctgctgctgaggataagttcatccgagtcaccagcctcagaa----atcgcaagttaacagcagctcagattagagaccagatgaatgccacacagagttctagcagcagacacatctctagaacaactgttaagaggagactgcgcgaatcaggccttcatggtcaaatagctgctaggaaaccactgctaaggagaggcaacaagcagaagagatttgtttgggccaagaaacacaaggaatggacattagaccagtggaaatctgtgctttggtctgatgagtccaaatttgagatctttggttccaaccgccgtgtctttgtgcgacgcagaaaaggtgaacggatggattc-----tacatgcctggttcccaccgtgaagcatggaggaggaggtgtgatggtgtgggggtgctttgctgg------tgacactgttggggatttattcaaaattgaaggcatactgaaccagcatggc--taccacagcatcctgcagcgacatgccatcccatccggtttgcgtttagttggaccatcatttatttttcaacaggacaatgaccccaaacacacctccaggctgtgtaagggctatttgaccaagaaggagagtgatggagtgctgcgccagatgacctggcctccacagtcaccggact--gaacccatcgagatggttt-ggggtgagctggaccgcagagtgaaggcaaaagggccaacaagtgctaagcatctct-gggaactccttcaagactgttggaaaaccatttcaggtgactacctcttgaagctcatca-agagaatgccaagagtgtgcaaagcagtaatcagagcaaagggtggc------------------------------------------------------tactttgaagaaactagaatataagacatgttttcagttatttcacactttttt-gttaagtacataattccacatgtgttcattcatagttttgatgccttcagtgagaatct-acaatgtaaatagt-----catgaaaataaaggaaacgcattgaatgagaaggtgtgtccaaacttttggcctgtactg
>Seriola_rivoliana
cagtacaggccaaaagtttggacacaccttctcattcaatgcgttttctttattttcatgactacttacatt-gtagattctcactgaaggcatcaaaactatgaatgaacacatatggaattatgtacttaacaaaaaagtgtgaa------ataactcttaaataggtcttatattttagattcctcaaagtagccgccctttgcttttttgatagtgctgcaaacccttggtgttctctcaataagctttaagaggtagtcacctgaaatggttt-tcacttcacagg-t----gtgccttgtc-agggttaattagtggaatttcttgccttattaatggggtt-gggaccatcagttgtgttgtgcagaagtcaggttgatacacagcc----------gacagccctattggaca-actgttagaa----------------ttcatattatggcaagaaccaatcagcta-----agtaaaaagaaacgagtggccatcattactttaagaaatgaaggt---cagtcagtgcggaaaattgcaaaaactttgaatgtgtccccaagtgcagtcgcaaaaaccatcaagagctacaacgaaactggctcacatgaggatcgccccaggaaaggaagaccaagagtcacctctgctgctgaggataagttcatccgagtcaccagcctcagaa----atcgcaagttaacagcagctcagattagagaccagataaatgccacacagagttctagcagcagacacatctctagaacaactgttaagaggagactgcgcgaatcaggccttaatggtcaaatagctgctaggaaaccactgctaaggagaggcaagaagcagaagagatttgtttgggccaagaaacacaagcaatggactttagaccagtggaaatctgtgctttggtctgatgagtccaaatttgagat-------------------------------------------------------------------------------------------------------------------------------------------------------------------------------------------------------------------------------tggtttgcgtttagttggaccatcatttatttttcaacaggacaatgaccccaaacacacctccaggctgtgtaagggctatttgaccaagaaggagagtgatggagtgctgcgccagatgacctggcctccacagtcaccggacctgaacccaatcgagatggttt-ggggtgagctggaccgcagag-------------------------------tctct-gggaactccttcaagacagttggaaaaccatttcaggtgactacctcttgaagctcatca-agagaatgccaagagtgtgcaaagcagtaatcagagcaaagggtggc------------------------------------------------------tactttgaagaaactagaatataagacatgttttcagttatttcacactttttt-gttaagtacataattccacatgtattcattcatagttttgatgccttcagtgagaatct-acaatgtaagtagt-----catgaaaataaaggaaacgcattgaatgagaaggtgtgtccaaacttttggcctgtactg
>Spondyliosoma_cantharus
cactaccagtcaaaagtttggacacaccttctcatttaatgttttttctttattttcatgactatttacatt-gtagattctcactgaaggcatcaaaactatgaatgaacacatatggaattatgtagtaaacaaaaaagtgtgaa------ataact-ctaaatatgtttcatattttagattcctcaaagtagccaccctttgctttgttgacagcgctgcaaacccttggc-ttctctcaatgagcttcatgatgtagtcacctgaaatggttt-tcacttcacagg-t----gtgccttgtc-agggttcatttgtggaatttcttgccttcttaatggggtt-gggaccatcagttgtgttgtgcagaagtcaggttggtacacagct----------gacagccctatttgaca-actgttagaa----------------ttcatattatggcaagaaccaatcagcta-----agtaaagagaaacgacagtccatcattactttaagaactgaaggt---cagtcagtccggaaaattgcaaaaactttgaa--tgttcccaagtgcagtcgcaaaaaccatcaagcgctacgacgaaactggctcacatgaggaccgccccaggaaaggaagaccaagagtcacctctgctgctgaggataagttcatccgagtcaccagcctcagaa----atcgcaagttaacagcacctcagattagagcccagatgaatgccacacagagttctagtagcagacacatctctacatcaactgttcagaggagactg-gcgaatcaggcctttatggtcaaatagctgctaaaaaaacactactaaggaaaagcaacaagcagaagagatttgtttgggccaagaaacacaaggaatggacattagaccagtggaaatctgtgctttggtctgatgagtccaaatttgagatctttggttccacccgccgtgtctttgtgcgacgcagaaaaggtgaacggatggtctc-----tacatgcatggttcccaccgtgaagcatggaggaggaggtgtgatggtgtgggggtgctttgctgg------tgacactgttggggatttattcaaaattgaaggcacactgaaccagcatggc--taccacagcatcctgcagcgacatgccatcccatccggtttgcgtttagttggaccatcatttatttttcaacaggacaatgaccccaaacacacctccaggctgtgtaagggctatttgaccaagaaggagagtgatggagtgctgcgccagatgacctggcctccacagtcacctgacctaaacccaatcgagatggttt-gggatgagatggaccgcagagtgaaggcaaaagggccaacaagtgctcagcatctct-gggaactccttcaagactgttggaaaaccatttcaggtgactacctcatgaagctcatcg-agagaatgccaagagtgtgcaaagcagtaatcaaagcaaagggtggc------------------------------------------------------tattttgaagaatctaaaatataaaacatgttttgagttatttcacactttttt-gtttactacataattccatatgtgttcattcatagttttgatgccttcagtgagaatct-acaatgtaaatagt-----catgaaaataaagaaaaaacattaaatgagaaggtgtgtccaaacttttgactggtagtg
>Stegastes_partitus
cagtacagaccaaaagtttggacacaccttctcattcaatgagtttcctttcttttcatgactattgacatt-gtagattcacactgaaggcatcaaaactatgaattaacacatgtggaaatatgtacttaacaaaaaagtgtaaa------acaact-gaaaatacgccttatattctagtttcttcaaagtagccaccttttgctgtgattactgctttgcacacactctgcattctcttgatgagcttcaagaggtagtcacctgaaatggttt-tcacttcacagg-t----gtgccctgtc-aggtttaataagtgggatttcttgccttataaatggggtt-gggaccatcagttgtgttgtgcagaagtcaggtggatacacagct----------gatagtcctactgaatagactgttagaa----------------tttgtattatggcaagaaaaaagcagcta-----agtaaagaaaaacgagtggccatcattactttaagaaatgaaggt---cagtcagtccgaaaaattgggaaaactttgaaagtgtccccaagtgcagtcgcaaaaaccatcaagcgctacaaagaaactggctcacatgaggaccgccccaggaaaggaagaccaagagtcacctctgctgcggaggataagttcatccgagtcaccagcctcagaa----atcgcaggttaacagcagctcagattagagaccatgtcaatgccacacagagttctagcagcagacacatctctagaacaactgttaagaggagactgtgtgaatcaggccttcatggtagaatagctgctaggaaaccactgctaaggacaggcaacaagcagaagagacttgtttgggctaaagaacacaaggaatggacattagaccagtggaaatctgtgctttggtctgatgagtccaaatttgagatctttggttccaaccaccgtgtctttgtgcgacgcagaaaaggtgaacggatggactc-----tacatgcctggttcccaccgtgaagcatggaggaggaggtgtgatggtgtgggggtgctttgctgg------tgacactgttggggatttattcaaaattgaaggcatactgaaccagcatggc--taccacagcatcttgcagcggcatgctattccatccggtttgcgtttagttggaccatcatttatttttcaacaggacaatgaccccaaacacacctccaggctgtgtaagggctatttgaccaagaaggagagtgatggggtgctgcgccagatgacctggcctccacagtcaccggacctgaacccaatcgagatggttt-ggggtgagctggaccgcagagtgaaggcaaaagggccaacaagtgctaagcatctct-gggaactccttcaagactgttggaagaccatttcaggtgactacctcttgaagctcatca-agagaatgccaagagtgtgcgaagcagtaatcaaagcaaaaggtggc------------------------------------------------------tactttgaagaacctagaatataagacatattttcagttgtttcacactttttt-gttaagtatataattccacatgtgttaattcatagttttgatgccttcagtgtgaatct-acaattttcatagt-----catgaaaataaagaaaactctttgaatgagaaggtgtgtccaaacttttggtctgtactg
>Symphodus_melops
cagtacagaccaaaagtttggacacaccttctcattcaaagagttttctttattttcatgactatgaaaatt-gtagattcacactgaaggcatcaaaactatgaactaacacatgtggaattatatacaattataaactataaact------atatat-acaaatatgtcttatattctaggttcttcaaagtagccaccttttgctctgattactgcttcgcacacactctgcattctcttgatgagcttcaagaggtagtcacctgaaatggttt-tcacttcacagg-t----gtgccctgtc-aggtttaataagtgggatttcttgccttaaaattggggtt-gggaccatcagttgtgttgtgcagaagtcaggtggatacacagct----------gatagtcctactgaatagactgttagaa----------------tttgtattatggcaagaaaaaagcagcta-----agtaaagaaaaacgagtggccatcattactttaagaaatgaaggt---cagccagtccgaaaaattgggaaaactttgaaagtgtccccaagtgcagtcgcaaaaaccatcaagcgctacaaagaaactggctcacatgaggaccgccccaggaaaggaagaccaagagtcacctctgctgcggaggataagtttatccgagtcaccagcctcagaa----atcgcaggttaacagcagctcagattagagaccaggtcaatgccacacagagttctagcagcagacacatctctagaacaactgttaagaggagactgtgtgaatcaggccttcatggtagaatagctgctaggaaaccactgctaaggacaggcaacaagcagaagagacttgtttgggctaaagaacacaaggaatggacattagaccagtggaaatctgtgctttggtctgatgagtccaaatttgagatctttggttccaaccaccgtgtctttgtgcgacgcagaaaaggtgaacggatggactc-----tacatgcctggttcccaccgtgaagcatggaggaggaggtgtgatggtgtgggggtgctttgctgg------tgacactgttggggatttattcaaaattgaaggcatactgaaccagcatggc--taccacagcatcttgcagcgg-atgctattccatccggtttgcgtttagttggaccatcatttatttttcaacaggacaatgaccccaaacacacctccaggctgtgtaagggctatttgaccaagaaggagaatgatggggtgctgcgccagatgacctggcctccacagtcaccagacctgaacccaatcgagatggttt-ggggtgagctggaccgcagagtgaaggcaaaagggccaacaagtgctaagcatctct-gggaac-ccttcaagactgttggaagaccatttcaggtgactacctcttgaagctcatca-agagaatgccaagagtgtgcgaagcagtaatcagagcaaaaggtggc------------------------------------------------------tactttgaagaacctagaatataagacatatttgtatatatagtttatagttta-taattgtatataattccacatgtgttagttcatagttttgatgccttcagtgtgaatct-acaattttcatagt-----catgaaaataaagaaaactctttgaatgagaaggtgtgtccaaacttttggtctgtactg
>Xiphophorus_couchianus
cagtacagaccaaaagtttggacacaccttctaattcaatgagtttcctttattttcatgacatttgacatt-gtagattcacactgaaggcatcaaaactatgaa-taacacatgtggaaatatgcactaaacaaaaaagtgtaaa------acaact-gaaaataccccttatattctagtttcttcaaagtagcaaccttttgctgtgattactgctttgcacacactctgcattttcttgatgagcttcaagaggtcgtcacctgaaatggttt-tcacttcatagg-tcaacctgccctgtc-agg-ttaataattgagatttcttgccttataaatggggtt-ggaaccatcagttgtgttgtgcagaagtcaggtggatacacagct----------gatagtcctactgaatagactgttagaa----------------tttgtattatagcaagaaaaaagcagcta-----agtgaagaaaaacgagtggccatcagtactttaagaaattaaggt---cagttagtccaaaaaattgggaaaactttgaaagtgtccccaagtgcagtcgcaaaaaccatcaagcgctacaaagaaactggctcacatgaggaccaccccaggaaaggaagaccaagagtcacctctgctgtggaggataagttaatccgagtcaccagcctcagaa----atcgcaggttaacagcagctcagattagagaccaggtcaatgccacacggagttctagcagcagacacatctctagaacaactgttaagaggagactgtatgaatcaggccttcatggtagaatagctgctaggaaaccgctgctaaggacaggcaacaagcagaagagacttgtttgggctaaagaacacaaggaatggacattagaccagtggaaatctgtgctttggtctgatgagtccaaatttgagatctttggtttcaaccaccgtgcctttgtgcgacgcagaaaaggtaaacgaatagactctacagtacatgcctggttcccaccgcgaagcatggaggaggaggtgtgatggtgtgggggtgctttgctgg------tgacactgttgggggtttattcaaaattgaaggcatactaaaccagcatggc--taccacagcatcttgcagcggcatgctatttcatccggtttgcgtttagttggaccatcatttatttttctacaggacaatgaccccaaacacacctccaggctgtgtaagggctatttgaccaagaaggacagtgatggggtgctgcgccagatgacctggcctccacagtcaccgaaccagaacccaatcgagatggttt-ggggtgagctggaccgcagagtgaaggcaaaagggccaacaagtgctaagcatctct-gggaactccttcaagactgttggaagaccatttcaggtgacttcctcttgaagctcatca-agagaatgccaagagtgtgcaaagcagtaatcaaagcaaaaggtggc------------------------------------------------------taccttgaagaacctagaatataagacatattttcagttgtttcacacattttt-gttaagtatataattccacatgtgttaattcatagttttgatgccttcagtgtgaatct-acaattttcatagt-----catgaaaataaaggaaactctttgaatgaaaaggtgtgtccaaacttttggtctgtactg
>Xiphophorus_hellerii
cagtacagaccaaaagtttggacacaccttctaattcaatgagtttcctttattttcatgactattgacatt-gtagattcacactgaaggcatc-aaactatgaa-taacacatgtggaaatatgcactaaacaaaaaagtgtaaa------acaact-gaaaataccccttatattctagtttcttcaaagtagcaaccttttgctgtgattactgctttgcacacactctgcattttcttgatgagcttcaagaggtagtcacctgaaatggttt-tcacttcatagg-t----gagccctgtc-agg-ttaataagtgggatttcttgccttataaatggggtt-gggaccatcagttgtgttgtgcagaagtcaggtggatacacagct----------gatagtcctactgaatagactgttagaa----------------tttgtattatggcaagaaaaaagcagcta-----agtaaagaaaaacgagtggccatcagtactttaagaaatgaaggt---cagtcagtccgaaaaattgggaaaactttgaaagtgtccccaagtgcagtcacaaaaaccatcaagcgctacaaagaaactggctcacatgaggaccgccccacgaaaggaagaccaagagtcacctctgctgcgaaggataagttcatccgagtcaccagcctcagaa----attgcaggttaacagcagctcagatgagagaccaggtcaatgccacatagagttctagcagcagacacatctctagaacaactgttaagaggagactgtgtgaatcaggccttcatggtagaatagttgctaggaaaccactgctaaggacaggcaacaagcagaagagacttgtttgggctaaagaacacaaagaatgggcattagaccagtggaaatctgtgctttggtctgatgagtccaaatttgagatctttggttccaaccaccgtgtctttgtgcgaagcagaaaaggtgaacggatggactc-----tacatgcctggttcccaccgtgaagcttggaggaggaggtgtgatggtgtggggattctttgctgg------tgacactgttggggatttattcaaaattgaaggcatactgaaccagcatggc--taccacagcatcttgcagaggcatgctatttcatccggtttgcgtttagttggaccatcatttatttttcaacaggacaatgaccccaaacacacctccaggctgtgtaagggctatttgaccaagaaggagagatg-----------gccagatgacctggcctccacagtcaccggacctgaacccaatcgagatggttt-ggggtgagctggaccgcagagtgaaggcaaaagggccaacaagcgctaagcatctct-gggaactccttcaagactgttggaagaccatttcaggtgacgacctcttgaagctcatca-agagaatgccaagattgtgcgaagcagtaatcaaagcaaaaggtggc------------------------------------------------------tactttgaagaacctagaatataaaacatattttcagttgtttcacacattttt-gttaagtatataattccacatgtgttgattcatagttttgatgccttcagtgtgaatct-acaattttcatagt-----catgaaaataaagaaaactctttgaatgaaaaggtgtgtccaaacttttggcctgtactg

cluster2

>Clupea_harengus
cagtaccagtcaaaagtttggacacaccttctcattcaatggtttttctttattttatt--ttttttacattgtagattaatattgaagacatccaaactatgaaggaacacatatggaattatgtggtaaacaaaaaaatgctcaacaaac-------cagaata------tattttatattttagattcttaatctttttagaagtagccaccttttgctttgatgacagctttgcacactcttggcattctttcaatcagcttcatgaggtagtcacctggaatggttttccaacagtcttgaaggagttcccagaggtgctgagcacttgttggctgctttgccttcactctgcggtccaactcatcccagaccatctcaactgggtttaggttgggtgattgtggaggccaggtcatctgac-cagcactccatcactctccttcttggtcaaatagcccttacatagcctggaggtgtgtttggggtcattgtcctgttgaaatacaaatgatggtcccactaagcgcaaaccagatgggatggcatgtcgctgcagaatgct-tggtagccatgctggttaagtatgccttgaattttgaataaat-cacaacagtgtcaccagcaaagcacccccacaccatcacacctcctcct-catgcttcacggtgggaaccacacatgtagaaaccatccctc--acctttctgcgtcttacaaagacacggcggtg-gaaccaaaaatctcaaatttggactcatcagaccaaag--tagatttccactggtttaatgtccattccttgtgtttcttggcccaagcaagtctcttcttcttgttgttcttcctcagtagtggttcttt-gcagcaattcgaccatgaaggcctgattcacgcagtctcctctgaacagttgatgttgagatgtgtctgctacttgaactctgcaaagcatttatgtgggctctaatctgaggtgctgttaattggcggtttctgaggctggtaactctaatgaacttatc-tctgcagcagaggtaactcttggtcttcctgtcctggggcggtcctcatgagagccagtttcatcatagcgtttgatggttttcgctactgcacttgaggatacattcaaagttcttgaaatcttccggattgactgaccttcctgtcttaaagtaatgatggactgtcgtttctctttacttagttgagtggttcttgccataatatggattagaactgtagtcgaataggcctattcactgtatagaactgtgcaccaaccctg---------------------cctctgcacaacacaactgatggtctcaaacacattaagaaggcaagaaattccacaaa-taactttgacaaggcacacctgttaattgaaaaccattccaggtgactacctc-tgaagctgcttgaaagaatgccaaatgtgca-----------------------------aattgtcatcacagcaaaaggtggctactttgaataatctaaaatataaaccatattc--------tggttttttaacactttttttgtttaccacataa-tccatatgtgttccttcatagttttgatgtcttcaatattaatctgcaatgtagaaaaaaat-taaataaagaaaaaccattgaatgagaaggtgtgtccaaacttttgac------tg
>Larimichthys_crocea
cactaccagtcaaaagtttggacacaccttctcatttaatgttttttctttattttcatgactatttacattgca-attctcactgaagacatcaaagctatgaatgaacacatatggaattatgtagtgaacaaaaaagtgtgaaattact-------caaaaca------tgttttatattttagattcttca---------aaatagccaccctttgctttgattactgcttggcacactcttggcattctcgcgatgagcttcatgaggtagtcacctgaaatggttttccaacagtcttgaaggagttcccagagatgttgagcacttgttggcccttttgccttcactctgcggtccatatcatcccaaaccatctcgattgggtttaggtcaggtgactgtggaggccaggtcatctggcgcagcactccatcactctccttcttggtcaaatagcccttacacagcctggaggtgtgtttggggtcattgtcctgttgaaaaataaatgatggtccaactaaacgcaaaccggac-ggatggcatgtcgctgcaggatgctgtggtagccatgctggttcagtgtgccttcaattttgaataaatccccaacagtgtcaccagcaaagcacccccacacgatcacgcctcctcctccatgcttcacggtgggaaccatgcatgtagagagcatccgttcaccttttctgcgtcgcacaaggacacgggggtg-gaaccaaagatctcaaatttggactcatcagaccaaagcacagatttccactggtctaatgtccattccttgtgcttcttggcccaaacaaatctcttctgcttgttgcatttccttagcagtggtttcttagcagctatttgaccataaaggcctgattcgcacagtctcctttgaacagttgatgtagagatgtgtctgctactagaactctgggtggcatttatctgggctctaatctgaggtgctgtcaacttgcgacatct-aggctggtgactcggatgaacttatcctcagcagcagaggtgactcttggtcttcctttcctggggcggtcctcatgtgagccagtttcgttgtagcgcttgatggtttttgcgactgcacttggggacacattcaaagtgtt-gcaattttgcggactgactggccttcagttcttaaagtaatgatggactgtcgtttctctttacttagctgattgattcttgccataatatgaatt-taacagttgtcaaatagagctgtc----------agctgtgtagcaacctga---------------------cttctgcacaacac-actgatggtcccaaccccattaagaaggcaagatattccacaaattaaccctgacaaggcatacctatgaagtgaagaccatttcaggtgactacatcatgaagctca-tgcgagaatgccaagagtgtg--------------------------ccaagcagtaatcaaagcaaagggtggctatttcgagtaatctaaaatataaaacatgttt--------tgagtaatttcacacttttttgttcactacataattccatatgtgttcattcatagctttgatgtcttcagtgagaat-tgcaatgtaaatagtcatgaaaataaagaaaaaccattaaatgagaaggtgtgtccaaacttttgactggtagtg
>Monocentris_japonicus
cactaccggtcaaaagttttagaacaccccc-----------atttttccagtttttattgaaatttacgcagtttaatgtctcaatgtactgtgaaattaaagcatagaacaaataaacaactggagataaaaaaaaagcatagaatattttgtttaacaaaatt------taatctaaatttttgactcttca---------aagtagccaccttttgcagatataaccgccgaacacactcgtggcattctttctacaatggacatcaaatattgttcgggaagttcttcccaacactgttgcagaagttcccacaaatgtgttgcacttgtaggttgctttgctttcacccttctgtccacttcatcccaaaccagctcgatggggtttaagtctggagactgtgctggccattccatgatttgaagcctaccgtcttgttcttttcctcgaaggtagttctgacatagcctggaggtatgttttgggtcattatcttgctgtaggatgaacccctgaccaactaggc-taaaccagagggtattgcatggcgctgcaaaatgctgtggtagcccttttggttcagggtgccagtcactct-tgcaagtcgccgactctggatccagcaaaagagccccagaccatcacgcttcctcctccatgtttgacagttggtgtcacacactgaggaaccatcctttcgcctactcgacggcgtacaaaaaccctgcgtgatgaaccgaagatttcaaattttgattcatcggtccataagaccttcttccagtcttcagtagtccactggcggtgcttcatggcccaggcaagcctctttttcttattttgccatcttagcaatggctttcttactgccactcgacctgtcaaacctgcagctcgaagtcttctcttcacagttgaaactgagacttgcttac---------ttcgaccagtgttaagctgtgcttgaagctgttgtcctgtgagccgcctatcacgcaagctgttgactctcagaaacttgtcttctgattctgttgtggctttgggtctgccagacctcttcctgtcagagtttcctccagtttccaagtgccttttgatggtgtaggaaactgtactcactgacacctt------------------------------------ggctctgaaatttacattatttttcagtttttgctgacctaaactttttttttttaac---------------------------------------------------------------------------------------ctctagc----------------------------------------------------------------agtttaccgcttacctttgtaccatttcaggttattcactg-------------------------------------------------------------------------------------------------------------------------------------------------------------------------------------gacttgaattgcttaaatttcaat------------------------------aaaaactggaaaaatgggggtgttctaaaacttttgaccggtagtg
>Seriola_lalandi
cactaccgttcaaaagtttggggtcaccc---------agacaattttgtgttttccatgaaaactcacact-tttatttatcaaatgagttgcaaaatgaatagaaaatatagtcaagacattgacaaggttagaaa----taatgatttttatttgaaataataattttctccttcaaactttgctttcgtca---------aagaatgctccatttgcagcaattacagcattgcagacctttggcattctagctgttaatttgttgaggtaatctggagaaatttcaccccacgcttccagaagcccctcccacaagttggattggcttgatgggcacttcttgcgtaccatacggtcaagctgctcccacaacagctcaatggggttgagatctggtgactgcgctggccactccattacagatagaataccagctgcctgcttcttccctaaatagttcttgcataattt-gaggtgtgctttgggtcattgtcctgttgtaggaggaaattggctccaatcaagcgctgtccacagggtatggcatggcgttgcaaaatggagtgatagccttccttattcaaaatcccttttaccttgtacaaatctcccactttaccagcaccaaagcaa-cccagaccatcacattacctccaccatgcttgacagatggcgtcaggcactcttccagcatcttttcagttgttctgcgtctcacaaatgttcttctgtgtgatccaaacacctcaaacttcgattcgtctgtccataacacttttttccaatcttcctctgtccaatgtctgtgttcttttgcccatattaatcttttccttttattggccagtctcagatatggctttttctttgccactctgccctgaaggccagcatcccggagtcgcctcttcactg-agacgttgacactggcgttt---------tgcgggtactatttaatgaagctgccagttgaggacctgtgaggcgtctatttctcaaactagagactctaatgtacttgtcttcttgctcagttgtgcagcggggcctcccacttctctttctactctggttagagcctgttt----gtgctgttc------tctgaagggagtagtacaggaaatcttcagtttcttggcaatttctcgcatggaatag-cttcatttctaagaacaagaatagactgtcgagtttcacatgaaagttctctttttctggccattttgagagtt-------taatcgaacccacaaatgtgatgctccagattctcaactagctcaaaggaaggtcagttttatagcttctctaaccagcaaaactgttttcagctgtgctaacataattgcacaagggttttcaag-------------ggttttctaatcatccattagccttctaacgcaattagcaaacacaatgtaccattagaacactggagtgatggttgctggaaatgggcctctatacacctatgtagatattgcattaaaaaccagacgtttgcagctagaatagtcatttaccacattaacaatgtatagagtgt----------------------------------------------atttctgattagtttaatgtt-atcttcattgaaaaaacagtgcttttctttcaaaaataaggaaatttctaagtgaccccaaacttttgaacggtagtg
>Trachinotus_ovatus
cagtacaggccaaaagtttggacacaccttctcattcaatgtgtttcctttattttcatgactatttacattgtagattctcactgaaggcatcaaaactatgaatgaacacatgtggaattatgtacttaacaaaaaagtgtgaaataact--------gaaaaa------tgtcttatattctagtttcttca---------aagtagccaccctttgc-ttgattactgctttgcacactcttggcattct--ctatgagcttcaagaggtagtcacctgaaatggttttccaacagtcttgaaggagttcccagagatgcttagcacttgttggcccttttgccttcactctgcggtccagctcaccccaaaccatctcgattgggttcaggtccggtgactgtggaggccaggtcatctggcgcagcactccatcactctccttcttggtcaaatagcccttacacagcctggaggtgtgtttggggtcattgtcctgttgaaaaataaatgatggtccaactaaacgcaaaccggatgggatggcatgtcgctg-aggatgctgtggtagccatgctggttcagtatgccttcaattttgaataaatccccaacagtgtcaccagcaaagcacccccacaccatcacacctcctcctccatgcttcacggtgggaaccaggcatgtagaatccatccgttcaccttttctgcgtcgcacaaagacacgcggttg-gaaccaaag-tctcaaatttggactcatcagaccaaagcacagatttccactggtctaatgtccattccttgtgtttcttggcccaaacaaatctcttttgcttgttgcctctccttagcagtggtttcctagcagctatttgaccatgaaggcctgattcgcgcagtctcctcttaacagttgttctagagatgtgtctgctgctagaa-tctgtgtggcattcatctggtctctaatctgagctgctgttaacttg-gatttctgaggctggtgactc-gatgaacttatcctcagc-gcagaggtgactcttggtcttcctttcctggggcggtcctcatgtgagccagtttcgttgtagcgcttgatgg-ttttgcgactgcacttg-ggacacattcaaagttttcgcaattttccggactgactgaccttcatttcttaaagtaatgatggccactcgtttctctttacttagctcattggttcttgccataatatgaattctaacagttgtccaatagggctgt-----------ggctgtgtatcaacctga---------------------cttctgcacaacacaactgatggtcccaaccccattaataaggcaagaaattccactaattaaccctgacaaggcacacctgtgaagtgaaaaccatttcaggtgactacctcatgaagctcattgagagaacaccaagggtttg--------------------------cagcgctatcaaaaaagcaaagggtggctactttgaggaatctaaaatataagacctatttaagagttaagagttatttcacacttttttg-taagtacataattccatatgt-ttcattcatag-tttgatgccttcagtgagaatctacaatgtaaatagtcatgaaaataaagaaaacgcattgaatgagaaggtgtgtccaaacttttggcctgtactg

cluster3

>Maccullochella_peelii
cactaccggtcaaaagttttagaacacctcaatttttccagttttttattgaaattcaagcagttcaagtccaatgaatagcttgaaatggtacaaaggtaagtgttgaactgccagagg-taaaaaaaaaaagtaaggttacccaaaactgaaaaataatgtacatttcagaattatacaaaaaggcctttttcacggaacaagaaatgggttaacaacttaaagctgttctgcagcaatggaggttgatcaagccttgaaagttggtgctaccaattcctacaggtgtcccaacttttcttgattacttacaaccccctctgtctgcataaaagtagtgttggaacacactgtggtaccatacccttgtgagcattatttgaacagtattgtactgcagaaagtattgtgttgctataaaaatggcgagaaaaaggcaattaacaatggaagagagacagaccatcataacacttaaaaatgtaggtctttcctacagagaaattgcgaagaaagtcaaggtgtcagtgagtacagtttccttcaccatcaaaaggcg------------------ctcagacaggaagaggtctggcagacccaaagccacaacagaatcagaagacaagtttctgagagtcaacagcttgcgtgataggcggctcacaggacaacagcttcaagcacagcttaatagtggtcgtagtaagcaagtctcagtttcaactgtgaagagaagacttcgagttgcaggtttgacaggtcgagttgcagcaagaaagccattgctaagacgtcagaataagaaaaagaggcttgcctgggccatgaaacatcaccaatggactactgaagactggaagaaggtgttatggactgatgaatcaaaatttgaaatctttggttcatcatgcaggatttttgtacgccgtagagtaggcgaaaggatggttcctcagtgtgtgacatcaactgtcaaacatggaggaggaagcgtgatggtctggggctgttttgctggatccagggtcggtgacttgtacagagtgagaggcaccctgaaccaaaacggctaccacagcattctgcagcgccatgcagtaccctctggtatgcgcctagttggtcaggggttcatcctacagcaagataatgacccaaaacataagtccaagctatgccagaactaccttaggaaaaaagaacaagatggtaagcttgaaaacatggagtggccagcacagtctccagacttaaaccccatcgagctggtttgggatgaactggacagaagagtgaaagcaaagcaacctacaagtgccacacatttatgggaacttctgcaacagagttgggaagaactttctgaagaatatttgatttccattgt-agaaagaatgccacgagtgtgttcagctgttatatctgccaaaggtggctactttgatgagtcaaaagtttagaatacattttggtttataaattgattccatgatttcttttttaacttcaattgtttatttgttctatgctttcatttcagagtacaatgagacattaaactgcataaatttcaataaaaaactggaaaatttggggtgttctaaaacttttgaccggtagtg
>Miichthys_miiuy
cactactggtcaaaagttttagaacaccctaattttcccagttatttattgcaattcaagtcgtgcaagcccaatgaatggcttgaaatggtacaaaggaaagtactaaacagccagaggttaaaaaaaaaaggtttggttacccaaaactgaaaaataatgtacatttcagaattatacagaaaggccattttcagggaagacaaagtgggttaacaatttaaagctgttctgcagcaatgaaggttgaatcaggcttgaaagctggtgctactaattcctacgggtgttccaacttttcttgattacttataaccccctctgtctgcataaaagcagtgttcgaacacactgtgctaccagaccctcatgagcatcaggtgaacagtaccgtactgcagaaagtagtgtgctgctacaaaaatggcgagaaaaaggcaattaacaacggacgagagacagaccatcataacacttaaaaatgtaggtctttcctacagagaaattgcaaagaaatttaaggtgtcagtgagtacagttttcttcaccatcaaaaggcactcagaaactgggggaaactctgacaggaagcggtctggcagacccaaagccacaactgaatcagaggacaagtttctgagagttaacagcttgcgtgata-gcggctcacaggacaacagcttcaagcacagcttaataatggtcgtagtaagcaagtctcagtttcaactgtcaagagaagacttcgagctgcaagtttgacaggacgagtttcagcaagaaagccattgctaagatttcagaataagacaaagaggctctcctgggccatgaaacaccgccattggactactgaagacaggaagaaggtattatggactgatgaatcaaaatttcaaatcttcggttcatcacgcagaatttatgtacgccatcgagtaggcgagaggatggttccacagtgtgtgacatcaactgtcaaacatggaggaggaagtgtgatggtctggggctgttttgctggatccagggtcggtgacttgtacagagtgagcggcaccctgaaccaaaacagctaccacagcattctgcagcgccatgcaataccctctggtttgcgcctagttggtcagaggttcatcctacagcaagataatgacccaaaacacaagtccaagctatgccaaaactacctcaggaaaaaagaacaagatggtaagcttgaaaacatggagtggccagcacagtctccagacttaaaccccatcgagctggtttgggatgaactggacagaagagttaaagccaagcaacctacaagtgccacacatttatgggaacttctgcaacacacttgggaagaactttctgaagaatatttgatttctattgt-agaaagaatgccacgagtgtgttcagctgttatatctgccaaaggtggctactttgatgagtcaaaagtttagaatacattttggtctataaattgattctatgatttctttttcaacccaaattgcttatttgttctatcctttcatttcagagtgcaatgacacaatgaactgaataattttcagtaaaaaacttgaaaaagtgtggtgttctaaaacttttgaccggtagtg
>Oplegnathus_fasciatus
cactaccggtcaaaagttttagaacacctcaatttttccagttttttattgaaatttaagcagttcaagtccaataaatagcttgaaatggtacaaaggtaagtgctgaactgccggaggttaaaaaaaaaagataaggttacccaaaactg-aaaataatgtacatttcagaattatacaaaaaggcctttttcagggaacaagaaatgggttaacaacttaaaactgttctgcagcaatggaggttgatcaagccttgaaagttggtgctaccaattcctacaggtgtcccaacttttcttgattacttacaaccccctctgtctgcataaaagtagtattggaacacactgtggtaccatacccttgtgagcattatttgaacagtattgtactgcagaaagtattgtattgctataaaaatggcgagaaaaaggcaattaacaatggaagagagacagaccatcataacacttaaaaatgtaggtctttcctacagana---------------------------------------------------------------------------ctctgacaggaagaggtctggcagacccaaagccacaacagaatcagaagacaagtttctgagagtcaacagcttgcgtgataggcggctcacaggacaacagcttcaagcacagcttaatagtggttgtagtaagcaagtctcagtttcaactctgaagagaagacttcgagttgcaggtttgacaggtccagctgcagcaagaaagccattgctaagacgtcagaataataaaaagaggcttgcctgggccatgaaacaccgccaatggactactgaagactggaagaaggtgttatggattgatgaatcaaaatttgaaatcttcggttcatcacgcaggatttttgtacgccgtagagtaggcgaaaggattgttcctcagtgtgtgacatcaactgtcaaacatggaggaggaagtgtgatggtctggggctgttttgctggatccagggtcggtgacttatacatggtgagaggcaccctgaaccaaaacgactaccacagcattctgcagcgccatgcagtaccctctggtatgcgcctaattggtcaggggttcatcctacagcaagataatgacccaaaacttaagtccaagctatgccagaactaccttaggaaaaaagaacaagatgttaagcttgaaaacatggagtggccagcacagtctccagacttaaaccccattgagctggtttgggatgaactggacagaagagtgaaagcaaagcaacctacaagtgccacacatttatgggaacttctgcaacagagttgggaagaactttctgaagaatatttgattaccattgcaagaaagaatgccatgagtgtgttcagctgttatatctgccaaaggtggccactttgatgagtcaaaagtttagaatacattttggtttataaattgattccatgatttcttttttaacttcaattgt----------tatttgttcatttcagagtacgatgagacattatactgcataaatttcaataaaaaactggaaaaagtgaggtgttctaaaacttttgaccagcagtg

cluster4

>Ageneiosus_marmoratus
cactaccgttcaaaagtttggggtcacattgaaatgtccttatttttgaaggaaaagcactgtacttttcaatgaagataactttaaactagtcctaactttaaagaaatacactctatacattgctaatgtggtaaatgactattgtagctgcaaatgtctggtttttggtgcaatatctacataggtgtatagaggcccatttccagcaactatcactccagtgttctaatggtacaatgtgtttgctcattggctcagaaggctaattgatgattagaaaacccttgtgcaatcatgttcacacacctgaaaacagtctagctcgttacagaagctacaaaactgaccttcctttgagcagattaagtttctggagcatcacatttgtggggtcaattaaacgctcaaaatggccagaaaaagagaactttcattggaaactcgacagtctattcttgttcttagaaatgaaggctattccatgcgagaaattgctaagaaattgaagatttcctacaacggtgtgtactactcccttcagaggacagcacaaacaggctctaaccagagtagaaaaagaagtgggaggccgcgttgcacaactaagcaagaagataagtacattagagtctctagtttgagaaacagacgcctcacaggtccccaactggcatcttcattaaatagtacccgcaaaacaccagtgtcaacatctacagtgaagaggcggctgcgggactttgggcttcagggcagagtggcaaagaaaaagccatatctgagactggccaataaaagaaaaagattaagatgggcaaaagaatacagacattggacagaggaagactggaaaaaagtgttgtggacggatgaatccaagtttgaggtgtttggatcacaaagaagaacgtttgtgagacgcagaacaaatgaaaagatgctggaagaatgcctgacgccatctgttaagcatggtggaggtaatgtgatggtctggggttgctttggtgctggtaaggtgggagatttgtacagggtaaaagggattctgaataaggaaggctatcactccattttgcaacgccatgccatacccagtggacagcgcttgattggagccaatttcatcctacaacaggacaatgaccctaaacacacctccaaattgtgcaagaactatttacagcagaagcaggcagctggtattctatcggtaatggagtggccagcgcagtcaccagatctgaaccccattgagctgttgtgggagcagcttgaccgtatggtacgccagaagtgcccatccaaccaatccaacttgtgggagctgcttctagaagcgtggggtgcaatttctccagcttacctcaacaaattaacagctagaatgccaaaggtgtgcaatgctgtaattgctgcaaatggaggattctttgacgaaagcaaagtttgatgtaaaaacaatgttatttcaaatacaaatcattatttctaaccttgtcaatgtcttgactctattttgtattcatttcacaatgtatggtggtgaat--aagtgtgacttttcatggaaaacacaaaattgtttgggtgaccccaaacttttgaacggtagtg
>Astyanax_mexicanus
cactaccgttcaaaagtttggggtcacattgaaacgtccttatttttgaaggaaaagcactgtacttttcaatgaagataactttaaactagtcctaactttaaacaaatacactctgtacattgctaatgtggtaaatgactattctagctgcaaatgtctgg-ttttggtgcaatatctacataggtgtatagaggcccatttccagcaactatcactccagtgttctaatggtacaatgtgtttgctcattggctcagaaggctaattgatgattagaaaacccttgtgcaatcatgttcacacacctgaaaacagtctagctcattacagaagctacaaaactgaccttcctttgagcagattgagtttctggagcatcacatttgtggggtcaattaaacgctcaaaatggccagaaaaagagaactttcatctgaaactcgacagtctattcttgttcttagaaatgaaggctattccatgcgagaaattgctaagaaattgaagatttcctacaacggtgtgtactactcccttcagaggacagcacaaacaggctctaaccagagtagaaaaagaagtgggaggccgcgttgcacaactaagcaagaagataagtacattagagtctctagtttgagaaacagacgcctcacaggtccccaactggcatcttcattaaatagtacccgcaaaacaccagtgtcaacatctacagtgaagaggcggctgcgggattttgggcttcagggcagagtggcaaagaaaaagccatatctgagactggctaataaaagaaaaagattaagatgggcaaaagaacacagacattggacagaggaagactggaaaaaagtgttgtggacggatgaatccaagtttgaggtgtttggatcacaaagaagaacgtttgtgagacgcagaacaaatgaaaagatgctggaagaatgcctgacgccatctgttaagcatggtggaggtaatgtgatggtctggggttgctttggtgctggtaaggtgggagatttgtacagggtaaaagggattctgaataaggaaggctatcactccattttgcaacgccatgccatacccagtggacagcgcctgatcggagccaatttcgtcctacaacaggacaatgaccctaaacacacctccaaattgtgcaagaactatttacagcagaagcaggcagctggtattctattggtaatggagtggccagcgcagtcaccagatctgaaccccattgagctgttgtgggagcagcttgaccgtatggtacgccagaagtgcccatccaaccaatccaacttgtgggagctgcttctagaagcgtggggtgcaatttctccagcttacctcaacaaattaacagctagaatgccaaaggtgtgcaatgctgtaattgctgcaaatggaggattctttgatgaaagcaaagtttgatgtaaaaacaatgttatttcaaatacaaatcattatttctaaccttgtcaatgtcttgactctattttctattcatttcacaacgtatggtggtgaat--aagtgtgacttttcatggaaaacacaaaattgtttgagtgaccccaaacttttgaacggtagtg
>Cynoglossus_semilaevis
cactaccgttcaaaagtttggggtcacttagaaatttccttatttttgaaagaaaagcactgtttttttcaatgaagataactttaaactaatcaga----------aatacactttatacattgctaatgtggtaaatgactattctagctgcaaatgtctggtttttggtgcaatatctacattggtgtatagcggcccgtttccagcaactatcactccagtgttctaatggtacaatgtgtttgctcattgcatgagaaggctaatggatgattagaaaacccttgtgcaatcatgttagcacagctgaaaacagtttagctggttagagaaactataaaactgaccttcctttgagcaggttgagtatctggagcatcacatttgtggggtcgattaaatgctcaaaatggccagaaaaagagaactttcatgtgaaactcgacagtctattcttgttcttagaaatgaaggctattccatgcgagaaattgccaaaaaactgaagatttcttacaacggtgtgtactactcccttcagagaacagcacaaacaggctctccccagagtagaaagagaagtgggaggccccgctgcacaactgagcaagaagata----------------------------------------aggtcctcaactggcagcttcattaaatagtacccacaaaacgccagtgtcaacacccacagtgaagaggcgactctgggatgctggccttcagggcagagtggcaaagaaaaagccatatctgagactggccaataaaagaaaaagattaatatgggcaaaagaacacagacattggacagaggaagattggaaaaaagtgttatcgacggacgaatcaaagtttgaggtgtttggatcacacagaagaacatttgtgagatgcagaacaactgaaaagatgctggaagagtgcctgacgccatcagtcaagcaaggtgggggtaatgtgatggtctggggttgctttggtgctggtaaggtgggagatttgttcagggtaaaagggattttgaataagaaaggctatcactccattttgcaacgccatgccataccctgtggacagcgcttgattggagtcaatttcatcctacaacaggacaatgacccaaagcacacctccaaattgtgcaagaaatatttagagaagaagcaggcaactggtattctatctgtaatggagtggccagcgcagtcaccagatctaaaccccattgagctgttgtgggagcagcttgaccgtatggtacgcaagaagtgtccatccagccaatccaacttgtgggaggggcttctagaagcgtggggtgaaatttctccagattacctcaacaaattaacagctagaatgccaaaggtctgcaatgctgtaattgctgcaaatggaggattctttgacgaaagcaaagtttgaagg-aaaaaattattatttcaaatacaaataattatttctaaccttgtcaatgtctttactatactttctattcattttacagctcatggtggtaaataaaagtgtgacttttcatggaaaacacaaaattgtctgggtgaccccaaacttttgaacggtagtg
>Cyprinodon_variegatus
cactaccgttcaaaagtttggggtcacattgaaatgtccttatttttgaaggaaaagcactgtacttttcaatgaagataactttaaactagtcttaactttaaagaaatacactctatacattgctaatgtggtaaatgactattctagctgcaaatgtctggtttttggtgcaatatctacataggtgtatagaggcccatttccagcaactatcactccagtgttctaatggtacaatgtgtttgctcattggctcagaaggctaattgatgattagaaaacccttgtgcaatcatgttcacacatctgaaaacagtttagctcgttacagaagctacaaaactgaccttcctttgagcagattgagtttctggagcatcacatttgtggggtcaattaaacgctcaaaatggccagaaaaagagaactttcatctgaaactcgacagtctattcttgttcttagaaatgaaggctattccatgcgagaaattgctaagaaattgaagatttcctacaacggtgtgtactactcccttcagaggacagcacaaacaggctctaaccagagtagaaaaagaagtgggaggccgcgttgcacaactgagcaagaagataagtacattagagtctctagtttgagaaacagacgcctcacaggtccccaactggcatcttcattaaatagtacccgcaaaacaccagtgtcaacatctacagtgaagaggcggctgcgggattctgggcttcagggcagagtggcaaagaaaaagccatatctgagactggccaataaaagaaaaagattaagatgggcaaaagaacacagacattggacagaggaagactggaaaaaagtgttgtggacggatgaatccaagtttgaggtgtttggatcacaaagaagaacgtttgtgagacgcagaacaaatgaaaagatgctggaagaatgcctgacgccatctgttaagcatggtggaggtaatgtgatggtctggggttgctttggtgctggtaaggtgggagatttgtacagggtaaaagggattctgaataaggaaggctatcactccattttgcaacgccatgccatacccagtggacagcgcttgattggagccaatttcatcctacaacaggacaatgaccctaaacacacctccaaattgtgcaagaactatttagagcagaagcaggcagctggtattctatcggtaatggagtggccagcgcagtcaccagatctgaaccccattgagctgttgtgggagcagcttgaccgtatggtacgcaagaagtgcccatccaaccaatccaacttgtgggagctgcttctggaagcgtggggtgcaatttctccagattacctcaacaaattaacagctagaatgccaaaggtctgcaatgctgtaattgctgcaaatggaggattctttgacgaaagcaaag-ttgatgtaaaaaaaatcttatttcaaatacaaatcattatttctaaccttgtcaatgtcttgactctattttctattcatttcacaacgtatggtggtgaat--aagtgtgacttttca-ggaaaacacaaaattgtttgggtgaccccaaacttttgaacggtagtg
>Melanogrammus_aeglefinus
cactaccgttcaaaagtttggggtcacttagaaatttccttatttttgaaagaaaagcactgtttttt----taaacagtgctttaaactaatctaagttt------aaactaatctatacattgctaatgtggtaaatgactattctagctgcaaatgtctgttttttggtgcaatatctacataggtgtatagaggcccatttccagcaactatcactccagtgttctaatggtacaatgtgtttgctcattgggtcagaaggctaatggatgattagaaaacccttgtgcaattatgttagcacagctgaaaacagtttagctggttagagaagctataaaactgaccttcctttgagcaggttgagtatctggagcatcacatttgtggggacgattaaacgctcaaaatggccagaaaaagagaactttcatgtgaaactcgacagtctattcttgttcttagaaatgaaggctattccatgcgagaaattgccaagaaactgaagatttcctacaacggtgtgtactactcccttcagagaacagcacaaacagactctaaccagagtagaaagagaagtgggaggccccgctgcacaactgagcaagaagataagtacattagagtctctagtttgagaaatagacgcctcacaggtcctcaactggcagcttcattaaatagtacccgcaaaacgccagtgtcaacatctacagtgaagaggcgactccgggatgctggccttcagggcagagtggcaaagaaaaagccatatctgagactggccaataaaagaaaaagattaatatgggcaaaagaacacagacattggacagaggaagattggaaaaaagtgttatggacggacgaatcgaagtttgaggtgtttggatcacacagaagaacatttgtgagacgcagaacaactgaaaagatgctggaagagtgcctgatgccatctgtcaagcatggtgggggtaacgtgatggtctggggttgctttggtgctggtaaggtgggagatttgttcagggttaaagggattctgaataaggaaggctatcactccattttgcaacgccatgccataccctgtggacagcgcttgattggagccaatttcatcctacaacaggacaatgacccaaagcacacctccaagttgtgcaagaactatttagagaagaagcaggcagctggtattctatctgtaatggagtggccagcgcagtcaccagatctaaaccccattgagctgttgtgggagcagcttgaccgtatggtacgcaagaagtgcccatccagccaatccaacttgtgggaggggcttctagaagcgtggggtgaaatttctcctgattacctcaacaaattaacagctagaatgcccaaggtctgcaatgctgtaattgctgcaaatggaggattctttgacgaaagcaaagtttgaaggaaaaaaaatattatttcaaataaaaatcattatttctaaccttgtcaatgtcttgactatattttctattcattttacaactcatggtggtaaataaaagtgtgacttttcatggaaaacacaaaattttctgggtgaccccaaacttttgaacggtagtg
>Merluccius_polli
cactaccgttcaaaagtttggggtcacattgaaatgtccttatttttgaaggaaaagcactgtacttttcaatgaagataactttaaactagtcttaactttaaagaaatacactctatacattgctaatgt-------------------------------------------------------------------------------------------------------------------------------------------------------------------------------------------------------------------------------------------------------------------------------------------------------------------------------------------------------ggtaaatgcatgcgagaaattgctaagaaattgaagatttcctacaacggtgtgtactactcccttcagaggacagcacaaacaggctctaaccagagtagaaaaagaagtgggaggccgcgttgcacaactgagcaagaagataagtacattagagtctctagtttgagaaacagacgcctcacaggtccccaactggcatcttcattaaatagtacccgcaaaacaccagtgtcaacatctacagtgaagaggcggctgcgggattctgggcttcagggcagagtggcaaagaaaaagccatatctgagactggccaataaaagaaaaagattaagatgggcaaaagaacacagacattggacagaggaagactggaaaaaagtgttgtggacggatgaatccaagtttgaggtgtttggatcacaaagaagaacgtttgtgagacgcagaacaaatgaaaagatgctggaagaatgcctgacgccatctgttaagcatggtggaggtaatgtgatggtctggggttgctttggtgctggtaaggtgggagatttgtacagggtaaaagggattctgaataaggaaggctatcactccattttgcaacgccatgccatacccagtggacagcgcttgattggagccaatttcatcctacaacaggacaatgaccctaaacacacctccaaattgtgcaagaactatttagagcagaagcaggcagctggtattctatcggtaatggagtggccagcgcagtcaccagatctgaaccccattgagctgttgtgggagcagcttgaccgtatggtacgcaggaagtgcccatccaaccaatccaacttgtgggagctgcttctggaagcgtggggtgcaatttctccagattacctcaacaaattaacagctagaatgccaaaggtctgcaatgctgtaattgctgcaaatggaggattctttgacgaaagcaaagtttgatgtaaaagaaatcttatttcaaatacaaatcattatttctaaccttgtcaatgtcttgactctattttctattcatttcacaacgtatggtggtgaat--aagtgtgacttttcatggaaaacacaaaattgtttgggtgagcccaaacttttgaacggtagtg
>Sardina_pilchardus
cactaccgctcaaaagtttggggtcacttagaaatttccttatttttgaaagaaaaacactgttttttt---taaacagtgctttaaactaatctaagttt------aaactaatctatacattgctaat---gtaaatgactattctagctgcaaatgtctgttttttggtgcaatatctacataggtgtatagaggcccatttccagcaactatcactccagtgttctaatggtacaatgtgtttgctcattgggtcagaaggctaatggatgattagaaaacccttgtgcaattatgttagcacagctgaaaacagtttagctggttagagaagctataaaactgaccttcctttgagctagttgagtatctggagcatcacatttgtggggatgattaaacgctcaaaatggccagaaaaagagaactttcatgtgaaactcggcagtctattcttgttcttagaaatgaaggctattccatgcgagaaattgccaagaaactgaagatttcctacaacggtgtgtactactcccttcagagaacagcacaaacaggctctaaccagagtagaaagagaagtgggaggccccgctgcacaactcagcaagaagataagtacattagagtctctagtttgagaaatagacgcctcacaggtcctcaactggcagcttcattaaatagtacccgcaaaacgccagtgtcaacatctacagtgaagaggcgactccgggatgctggccttcagggcagagtggcaaagaaaaagccatatctaagactggccaataaaagaaaaagattaatatgggcaaaagaacacagacattggacagaggaagattggaaaaaagtgttatggacggacgaatcgaagtttgaggtgtttggatcacacagaagaacatttgtgagacgcagaacaactgaaaagatgctggaagagtgcctgacgccatctgtcaagcatggtgggggtaacgtgatggtctggggttgctttggtgctggtaaggtgggagatttgttcagggttaaagggattctgaataaggaaggctatcactccattttgcaacgccatgccataccctgtggacagcgcttgattggagccaatttcatcctacaacaggacaatgacccaaagcacacctccaagttgtgcaagaactatttagagaagaagcaggcagctggtattctatctgtaatggagtggccagcgcagtcaccagatctaaaccccattgagctgttgtgggagcagcttgaccgtatggtacgcaagaagtgtccatccagccaatccaacttgtgggaggggcttctagaagcatggggtgaaatttctcctgattacctcaacaaattaacagctagaatgcccaaggtctgcaatgctgtaattgctgcaaatggaggattctttgacgaaagcaaagtttgaaggaaaaaaaatattatttcaaataaaaatcattatttctaaccttgtcaatgtcttgactatattttctattcattttacaactcatggtggtaaat--aagtgtgacttttcatggaaaacacaaaattttctgggtgaccccaaacttttgaacggtagtg
