# Supplementary material for: Intruder (DD38E), a recently evolved sibling family of DD34E/Tc1 transposons in animals
Source: Mob DNA. 2020 Dec 10;11:32. doi: 10.1186/s13100-020-00227-7 (PMC7731502; doi:10.1186/s13100-020-00227-7)
Supplement: Supplementary file 10 — Additional file 10. [file 13100_2020_227_MOESM10_ESM.txt]

cluster 1

>Acanthochromis polyacanthus
atggcggcattaag---------------------ccaggagacagatggtcccagatccaccatgccggctgaactgcaccatccccactcgcagttctctctgtggaagttcaaactgttcagggtgaagtctatggagaaagcccctttgcctggagagacacagcctgaaaaaggatcctcattggggatctcaactcctgcagctccaaatat------------------agacctaaatg---atcgtgcgggtccggagagtgttatgaaattgtgcctggggggaaaaagcaaggaaaatgtggagggccctggaaggagagtagatatcaaactgcaggaaatggacacccacatgaaccacctaaggagcctgtgccgtctctgtggagcaaccttgtggaaagtcaaaggaccagtgcacgac-------gttcatggaaatctggatgaagtaaccaaactttccctgcgtaaaatgggctgcaagttcagaggctggccagaggtcatccttaaagtgttcaaagtggacgtgacagacgattcagaatctgtgcaccctctttccttctgccatcgttgctggaagaatgccatccgaggt---ggaggcgtctgcag---------cttcaccagaacaaaagtccccgagtggaaaccccactcctccccctgttacctctgctcgccccggaaacctttatt---------ccagaggactcggcggaagaggaggaaagctgttcctcgagcccagagccttgcgaagaagact----------------agatgtgaatacggtgagagcatagt---tgttggtgagaagagaactctgaggccattcggagagagtcat---------------agc------------gtctggaggaaacccagcgtccagagggagcagtgggtgaggaacatcacacactgccagaatgaccacctgagcagcaagttgatctctgagaagctccctgtggacttcattgtttctttcaactgcctggtgtgcgaccacctgctctctgacccggtccagtccccatgtgggcacctcttctgccgcagctgtattataaagctgacccacgttctggggcgccactgccctgcctgcaacctgccctgtgcccctgatgatctcaccccacctgccaaaacctttttatcagccctgcattccctgcctttgctctgccccaaggacggctgtggcgagcaggtaaggctagactcatttaaagctcactgtcggagccatgagctggggg---aa---gatgcaaagcagcgttcttcagaa------gtggacaactccctgacaggcagcaaagggggaagaccccggcagcacttgctctcactaacccgccgagcccagaagcatcggctgaaggagctgaagacccaggtgaaggtgtttgcagacaaagaggaaggcggcgacctgaaatcggtgtgtctgacgctcttcctgctcgcactgagatctgcgagtgagcatcggcaggcagacgagctggaggccctgatgc---------------------------------------------------------------------------------aaggcagaggcttcgggttgaatcctgctgtgtgtttggccattcgggtcaacactttcctgagctgcagccagtatcacaagatgtaccggactgtcaaagccacaagcggccgccagatctttcagccgctgcacagcctccgaaccgctgagaaggagcttctccccggctttcaccagtttgagtggcagccagctctcaagaatgtgtcgccatcgtgcaacgtttccattattaacgggctctctggatgggcttcctcggtggatgactccccggctgacacaatcactcggcgctttcgttatgatgtggcactggtgtctgcgttaaaggatctggaggaggacatcatggacgggctgagagagagtgggatggaagacagcgcttgcacctcaggctttaatgtcatgatcaaggaatgttgtgatggcatgggtgatgtcagcgagaaacatggcggaggacctgttgttcctgagaaggcggtgcgcttctctttcaccattatgtctgtctccatccttgcagacggtaagaaggagga------------------ggttaccattttcactgagccaaaaccaaactcagagatgtcctgcaagcccctctgcctgatgttcgtggatgaatcagaccatgagacacttacagctctcctggggcccatagttgcagagcggaatgcaatgaaagagagtagactcatcctgtccatcggtggtctgtctcgctcttttcgcttccacttcaggggcacgggctatgatgagaagatggtgcgtgagatggagggtctggaggcctcggggtccacatacgtctgcactctgtgtgactccacccgtgcagaagcctcgaaaaacatggtgcttcactcggtcactcgcagtcacgaggagaacctagaacgatacgaaatctggagaagcaaccccttctccgagtctgcagacgagctgcgagacagagtcaaaggggtctcctctaagcccttcttggagacccagcccacgctcgacgcattgcactgcgacatcggcaacgccagtgaattctttaaaatcttccaggacgagatcggggaaatgcacaaaaaggccaaccccagccgggagcagcggcgcagctggagggcagcgctggacaaacagctaaggaagaagatgaagcttaaaccagttatgaggatgaatgggaactacgcccgccggctaatgaccatggaggccgtggaggcggtgtgtgagctggtgccctctgaggagaggaaggaggccctgagggagctcatgaggctctacctgcagatgaagcctgtgtggcgtgccaccaatccagccaaagaatgccccgaccagctgtgtcgctacagctttaactcccagcgctttgctgacatcctctctacctccttcaaatatagatacagtggaaagataaccaattacctgcacaagaccctggcccacgtgcctgaaatcatagagagggatggatccataggagcctgggccagcgaggggaacgaatccgcaaacaaactgttcaggcgtttccggaagatgaatgctcgtcagtcgaaggcctttgagcttgaagacgtgttgaaacatcactggctctacacctctaagtacttgcagaagtttatggaggctcaca---------------aggactctgccaaagctctgcaagctaccatcga---------------------cctcgatgatgaagatatgtctcaaga---cactgatttttga
>Amphilophus citrinellus
--------------------------------------------------------------------------------------------------------------------------------------------------------------------------------------------------------------------------------------------------------------------------------------------------------------------------------------------------------------------------------------------------------------------------------------------------------------------------------------------------------------------------------------------------------------------------------------------------------------------------------------------------------------------------------------------------------------------------------------------------------------------------------------------------------------------------------------------------------------------------------------------------------------------------------------------------------------------------------------------------------------------------------------------------------------------------------------------------------------------------------------------------------------------------------------------------------------------------------------------------------------------------------------nncgacggatgcagagagcaagtgaggctggactcattcaaggctcactgtctgagccatgagctgaagg---at---gatgaaaaccagaatttgtctgaa------cttgataacttcctactaaccaataaaggaggaagacctcgccagcacttgctctcactaacccgtcgtgcccagaagcatcggctgagggatctgaagaaccaggtgaaggtgtttgcagacaaagaggaaggcggtgacataaagtctgtgtgtttgacgctgttcctgcttgcgctgagatctgggaatgaacatcggcaggcagacgagctagaggccatgatgc---------------------------------------------------------------------------------aaggcagaggatttgggttgaatcctgctgtgtgtctggccattcgggtcaacacattcctgagctgcagccagtatcataagatgtatcggaccgtcaaagctacaagcggccgccagatcttccagcccttgcatactctccgagctgcagagaaggagcttctccctggttttcaccaatttgaatggcagccagctctcaagaatgtgtcaccatcctgtaatgttggcattattaatgggctctctggatggttttcctcggtggatgatgccccagctgacactatcactcggcgctttcgctatgatgtggcactggtgtctgctttaaaggatctggaggaggacattgtggaggggctgagagagagtgggatggaagacagtgcctgcacatcaggttttagtgtcatgatcaaggaatgttgcgatggcatgggtgatgtcagtgagaagcacggtggaggaccagttgttcctgagaaggctgttcgtttttctttcactattatgtctgtctctgtcctggcagacgatgaggtggagga------------------ggttaccattttcactgagccaaagccaaattcagaactgtcctgtaagcctctctgcctgatgtttgtggatgagtcagatcatgagacactcacagctgtcctggggcccataattgcggagcgtaatgcaatgaaagaaagtaggcttatcttgtccatcggtggtctgcctcgctcctttcgcttccacttcagaggcactggatatgatgagaagatggtccgtgagatggaggggctggaggcctctgggtccacatacatctgtactctatgtgactccagtcgtgctgaggcctctcaaaacatggtgctgcactccatcacccgcaatcatgaagagaacctagaacgctatgaaatatggagaaccaaccccttttctgagtctgtagatgagctgcgtgacagagtcaaaggggtgtctgcaaagccctttatggagacgcagcccacgctggatgcattgcactgtgacattggnaatgctactgaattctacaaaatcttccaggatgagattggagaagtgtacaaaagggccaaccccagtcgggaggaacggcgcagctggagggcagccctagataaacagctgaggaagaagatgaagcttaaaccggtaatgaggatgaatggaaactatgctcgcagactaatgacccaggaggctgtggaggtggtgtgtgagctggtgccctcagaagagagaagggaggtcctgagggagctcatgaggctctacctccagatgaagcctgtgtggcgtgccacctgcccagccaaggaatgccctgacctgctgtgccgctacagttttaactcccagcactttgctgacctcctctcctctaccttcaaatataggtacaatggaaagataaccaattatctgcacaagactctggcccatgtacctgaaattgtagagagagatggatctataggagcctgggccagcgagggaaatgagtcagcaaacaagctgttcaggcgtttccgcaagatgaatgctcgtcagtctaaggcctttgaactcgaggatgtgctgaaacaccactggctttacacctccaagtatctccagaagtttatggaagctcaca---------------aggactctgccaaggctctacaggctaccatcgacccagt---------agaggtccaggatgatgacgacatgtctttggaagttcctgagttttga
>Amphiprion ocellaris
atggcggcattaag---------------------ccaggagacagatggtcccagatccaccatgccggctgaactccaccatccccactcggagttctctctgtggaagttcaaactgttcagggtgaagtctatggagaaagcccctttgcccggagagacacagcctgaaaaaagatcctcattggggatctcaactcctgcagctccaaatat------------------agacttaaatg---atgttgcgggtccggagagtgttatgaaattgtgcctagggggaaaaagcaaggaaaatgtggagggccctggaaggagagtagatatcaaactgcaagaaatggacacccacatgaaccacctcaggagtttgtgccgtctctgtggagcaaccttgtggaaagtcaaaggaccagtgcatgac-------gttcatggagacctggatgaagtaaccaaacttgccctgcgtaaaatgggctgcaagttcagaggctggccagaggtcatccttaaagtcttcaaagtggacgtgacagacgattcagaatccgtgcaccctctttccttctgccatcgctgctggaagaatgccatccgaggc---ggaggcgtctgcag---------cttcaccagaacaaaagtccccgagtggaaaccccactcctccccctgttacctctgctcgccacggaaacctttatt---------ccagaggactcggaggaagaggaggaaagccgctcctcgagcccagagcctggcgaagaagacc----------------agatgggaatacggtgagagcatagt---tgttggtgagaagagaactctgaggccatttggagagagtcat---------------agt------------gtctggaggaaacccagcgtccagagggagcagtgggtgaggaacatcacgcactgccagaaagaccacctgagcaccaagctgatctctgagaagctccccgtggacttcagtgtttctttcctctgcctggtgtgtgaccacctgctctctgacccagtccagtccccttgtgggcacctcttctgccgcagctgtattataaagctgacccacgttctggggcgccactgccctgcctgcaacctgccctgtgcccctgaagatctcaccccacctgccaaaacctttttatcagccctgtattccctgcctctgctctgccccaaggacggctgcggtgagcaggtaaggctagactcatttaaagctcactgtcggagccatgagctggggg---aa---gatgcaaagcagcgtccatcagaa------gtcgacaactacatggtaggcaacaaagggggaagaccccggcaacacttgctctcattaacccgccgagcccagaaacatcggctgaaggagctgaagacccaggtgaaggtgtttgcagacaaagaggaaggcggcgacctgaaatctgtgtgtctgacactcttcctgctcgcactgagatctgcgagtgagcatcggcaggcagacgagctggaggccctgatgc---------------------------------------------------------------------------------aaggcagaggcttcgggttgaatcctgctgtgtgtttggccattcgggtcaacactttcctgagctgcagccagtatcacaagatgtaccggactgtcaaagccacaagcggccgccagatctttcagccgctgcacagcctccgaactgcagagaaggagcttctccccggctttcaccagtttgaatggcagccagctctcaagaatgtgtctccatcttgcaacgttggcattattaacgggctctctggatgggtttcctcagtagatgactccccggccgacacaatcactcggcgctttcgttatgatgtggcactggtgtctgcattaaaggatctggaggaggacatcatggacgggctgagagagagtgggatggaagacagcgcttgcacctcaggctttagcgtcatgatcaaggaatgttgtgatggcatgggtgatgtcagcgagaagcacggcggaggacctgttgttcctgagaaggctgtacgcttctctttcaccattatgtctgtctccgttctcgcagacggtaagaaggaggc------------------ggttaccattttcactgagccaaaaccaaactcagagatgtcctgcaagcccctctgcctgatgttcgtggatgagtcagaccatgagacactcacagctctcctggggcccatagttgcagagcggaatgcaatgaaagagagcagactcatcctgtccatcggtggcctgtctcgctcttttcgattccacttcaggggcacgggttatgatgagaagatggtgcgtgagatggagggtctggaggcctcggggtccacatatgtctgcactctgtgtgactccacccgtgcagaagcctctaaaaacatggtgcttcactcggtcactcgcagtcacgaggagaacctggaacgatacgaaatctggagaagcaaccccttctctgagtctgcagacgagctgcgagacagagtcaaaggggtctcctctaagcccttcttggagacccagcccacgctcgatgcattgcactgcgacatcggcaacgccagtgaattctttaaaatcttccaggatgagatcggggaaatgcacaaagaggtcaatcccagccgggagcaacggcgcagctggagggcagcgctggacaaacagctgaggaagaagatgaagcttaaaccggtaatgaggatgaatgggaactacgcccgccggctaatgaccatggaggctgtggaggtggtgtgtgagctggtgccctctgaggagaggaaggaggccctgagggagctcatgaggctctacctgcagatgaagcctgtgtggcgcgccaccaatccagccaaggaatgccctgaccagctgtgccgctacagctttaactcccagcgctttgctgacatcctctccacctccttcaaatataggtacaacgggaagataaccaattatctgcacaaaaccctggcccacgtgcctgaaatcatagagagggatggatccataggagcctgggccagtgaggggaacgaatcctcaaacaaactgttcaggcgtttccggaagatgaatgctcgtcagtcgaaggcctttgagcttgaagacgtgctgaaacatcactggctctacacctctaagtacttgcagaagtttatggaggctcaca---------------aggactctgccaaagctctacaagctaccattga---------------------cctcgatgatgaagatatgtcattaga---cattgatttttga
>Bathygadus melanobranchus
atggcagaggagaggatgtgcgtccaggaggagcacccagcgatcaactgtccccgggcttccatgccggctgagctgcaccatccctacctaaagttctcccactggaagtttaaactgttcagggtgaggtcgacggacatggaccccgtgccaaccgagatagcccatgagattggaaccccgccagaggtctctgctgcagc------------------tgatccacggtcaggaggggagagtcaccggggactacctgagagcctggtgaaattgtgtttgggaggaaaaagtaaggaaaacgtcgaagggccaggtcacagaatagatcagaagctgcaggagatggacgtgcacatggagaaactcaggtgtctttgccgactgtgtggctctgttctacggaaggtgaagggtccagatcgtgag-------gtccaggggggtctcggagagccatgtcggaccactctacgcaagatgggttgcaagttcaccacctggccggacgtcatccgcaaggttttcaaagtcgacgtgacgggagaccaggaaaccgtccaccctccgttcttctgccatcgctgctggatggccgtcatacgcggg---ggaggcttctgcag---------cttcaccgcagtcagagttcccgagtggaccccccactcgtccctatgctccctctgtcacaccaagaagacgtcatcattccaacaccacagcaggaagaggaagaagaagagagccctttccagaggccagactctggtgaagaggtgc----------------aagcgggacctgttcgatatctcctc---cagcaccgagaggagagctcgcagacctgtagcccagcaccaccagca---------aggccctggcctccgtccccaggccaatccccgaagacaaagagaacaatgggtcaaaggtatcacccactgccagagagaccacctgaccactaggcccgtcttggagcagctgcctgtcgaccttgttcgctctgtcacctgccaggtgtgtgaccacctgctctctgagccggtccagtacccgtgccgacacctcttctgccacagctgcatcgtgaagtgcagccgcacactgggaccttactgcccagcctgccgcctgccctgcgcctcctctgacctcaccgtgccggctaaagtctttctggcattactgaactccctgtctcttcactgccccatacgcacctgtggggaacaggtgaggctggacttgttcaggacccaccgtgaggccaatcagcaggaggatgaa---ggcagacaggagacacagtccaag------agctgcggtgacccgacgcccaacagaggagggagaccccgtcagcatctgctttccctgacccgccgggctcagaaacaccgactgcgggacttgaggaaccaggtgaagatgtttgcagagacagaagaaggtggcgacatcaaggctgtgtgtcttacattgttcctcctcgcgctgcggtctgagaacgagcaccggaaggcggacgaactggaagccataatgc---------------------------------------------------------------------------------aagccagatgctttggactgcatcccgccgtgtgcctggccattcgcgttaacaccttcctgagctgcagccaatatcacaagatgtaccgcaccgtcaaagccaccagtggccgccagatctttcagcccctgcaggcccttcgagccgccgagaaggagctccttcccggcttccacaccttcgaatggcagcctgccctgaagaacgtctcggcctcctgccacgtgggcatcatcaacgggctctcgggctgggcggcctctgtggacgatgccccggcagacaccatcacgcgccgcttccgctacgacgtggccctggcgtcggccctgaaggacctggaggaggacatcatggacgggctgagagagcgtgggctggaagacagcgcctgcacttcaggcttctctgtcatgataaaagagtcctgcgacggcatgggagatgtgaacgagaagcacgggggcggtcccgctgtcccggagaaagctgtgcgtttctctttcaccattatgtctgtctccttgcacgtggaagatggagaggaggagaaggag------gagacggtgataatcttccaggagccgaagcccaactctgaactgtcctgtaaacccctgtgccttatgtttgtagacgagtccgaccatgagacgctaactgctgtcctgggccccgtagcggccgagcgcagcgccatgaagtgcagccggctcatcctctccatcggcggccttccccgcttcttcagcttccaattcagaggctcaggctatgatgagaagatggtgcgggacgtggagggcttggaggcctctggctccacttacgtctgcacactttgcgattccacccgcgccgaggcctcccacaacatggtgcttcactctgtcacccgcagccacgaggagaacctggagcgatacgagacctggaggaccaaccccttctcagagtctgtggacgaactgagagacagagtgaagggggtctccgccaaacccttcctggagacccagccgacgctggacgcgctacactgtgacatcggcaacgccacagagttctacaaaatcttccaggatgaaatcggcgaggtgttccggaagaacaaccccaccagggaggagcggcgcagctggagggcggccctggacaagcagctgaggagtacgatcaagctcaaaccagtgatgaggatgaacggcaattacgcccggaagctgatgaccatggaggccgtggaggcggtgtgtgagctggtgccgttggaggagagacggcaggccctgaaacagctcatggagatctacctggagatgaagcctgtgtggcgcaccacaagtccagccaaggagtgccctgagcagctgtgtcgttacagcttcaactcccagcgatttgccgacctcctcgcctccacgttcaagtacagatataacggaaagattaccaattacctgcacaaaaccctggcacacgtgcctgagatcatagagagagacggctctattggtgcatgggcgagtgagggtaacgagtccgcaaacaaactctttcggcgttttcgtaagatgaacgcccgccagtccaagttctttgaactggaggatgttcttaagcatcactggctctacacttctaaatacttgcagaagtttatggaggctcaca---------------aagactcggcaaaggttttgaacactagtattgatccagc---------agcagctgaggatgatgcagataagtgtttggatgctccaggtttttaa
>Carassius auratus
atggagaaggggaggtggagttctga------------------agatgcccccagagcctccatgcctgatgaactgt------ctcatcctaagttttcggaatggaaatttaagctatttcgggtcaagtcaatggagaaggcccctctgcctaacgaaacaccggtggagaaggaaaaccagcctgaggtagcaattgaggtggc---------------------------------------------aggctctccaggcagtgttatgaagctctgttttggagggaagagtaaggaaaacatggagagtgctcgagggagagtggaccttaagctgcaggaaattgatacacatatgaatcttctcagatgcctgtgtcggctttgtggtctttcaatacggaagactaaaggtccgtcacatgaa-------gtccagggagacttggaagtgtccagtcggtgtgccttgcgtaggatgggctgcaagtttctgacctggccggaagtgatcttgaaggtcttcaaggtggatgtgacaaccgacatggagacggtgcatccatctttgttttgtcacagatgctggactgctgccatgagggga---ggaggtttctgttc---------tttcactaggacccagatcccagactggaagccccacacctccaactgcgacctctgcttccccaagaagagctcttt---------tcagcgaataggaaggaagcgggctaaaccacttaaaagtgcacacagccttccaaagagaatc----------------aaaagggactcctcagaatt---------ctcaggggccaatagagtgtggagacagaccacagataatactgt------------gggatcaggtgggaaagaatggttaaaactatcagttcagagaggacagtgggtaaagaatatcacacagtgccagaaggaccatctgagcactaagctcatccccaccgaagtcccagcagacttcatacatgctgttacttgccaagtatgtgatcatctgctttctgaccctgtccagtcaccatgtagacacctgttctgtcgggtctgcatcctgagatacagtcgtgctttgggcccaaactgtcccacttgtaaccaacatctaaatccatcccacctgaccaggccagccaaattcttccttgccaccctcaactctctccctctgctctgccccagagaaggatgcagtgactgggtccgtttagactcctttagagaacactgccttaaccactaccatgaaaaggagtctcaagaagaacaaacaccttcagaccagaacatcgatggttacttgccggtcaacaaaggtgggcgtcctcgacagcaccttttgtcactgacccgtcgggctcaaaagcacaggctgagagacttgaagaaccaggtgaaggtttttgctgaaaaggaagaaggaggggatgtgaagtcggtctgtttgacgctcttccttctggcgttgagagctgggaatgaacacaaacaagcagatgaactggaagctatgatgc---------------------------------------------------------------------------------aaggcaggggatttgggctgcatcctgcagtgtgtttggctataagggtaaacaccttcctcagctgcagtcagtaccacaagatgtaccgcactgtaaaggccactagtggtcgccagatattccagcccctccacactctacgtaatgctgagaaagagcttctccctgggttccaccagtttgagtggcagccagctttaaaaagtgtttccagctcctgggatgtgggcatcattgatggtctctctggttggacaacctctgttgacgatgtccctgcggacacgatctccagaagattccgttacgatgtggcactggtttctgcattaaaagatttggaggaggacataatggaaggactgagagagagggagctggatgacagcatatgcacctctggttttaccgttgtggtgaaagaatcatgtgacggtatgggagatgtcagcgagaagcatggaggtggtccagcggttcctgagaaggcggtgaggttttccttcacaatcatgtccatctccatcagagctgagggtgaagatgatgg------------------catcaccatctttcaggaacaaaagccaaactctgagctctcctgcagacctttgtgtctcatgtttgtggatgagtccgaccatgagaccctgacggccatcttgggacctgtggtagcagagcggaaagccatgatggaaagtcggcttattttatcagttggtggtctgctacgatcctttaggttcttcttccgaggcacaggctacgatgagaagatggttcgtgaaatggaaggcctagaagcatcaggctccacttatatatgcacactctgcgactcaacccgagctgaagcgtctcagaacatggtgctacattccatcacacgtagccacgatgaaaatcttgagcgctatgagatctggaggaaaaatcctttctcagagtctgctgatgagctccgtgaccgggtcaaaggtgtttctgccaagccattcatggagacccagcctactctagatgccctgcattgtgacattggcaatgctactgaattctacaagatctttcaggatgagattggcgaagtctaccagaagagcaatccgagtcgagaggaacgccgccgttggcggtcagccctggacaaacagctgagaaagaagctgaaactcaaacctgtgatgaggatgaatggaaactatgctcgtcggctgatgacacgtgaagctgtggaggtggtctgtgagctggttccttctgaggaacggcgtgaggcactacaaaaactgatggacctctacctccagatgaagcccgtgtggcgttccacctgtccctcccgagactgccctgtccaactctgtcaatatagctacaactctcagcaatttgctgatctgctttccaccacatttaagtaccgctatgatggaaaaatcaccaactacctccacaagactctggcccatgttcctgagattgttgagagagatgggtctattggagcgtgggccagtgaaggcaatgagtctgggaacaagctgttcaggcgttttcggaagatgaatgcaaggcagtccaaaacgtttgaacttgaagatgtacttaaacaccactggctgtacacttccaagtatcttcagaagtttatggaggctcaca---------------agaattcagcaaaagcaatgcaggccacaatcaacccaga---------agagaccccagatgaagttgatatgcctcttgaagtcccagatttttga
>Chromis chromis
atggcggcattaag---------------------cccagagacagatggtcccagatccaccatgccggctgaactccaccatccccactcggagttctctctgtggaaatttaaactgttcagggtgaagtctatggagaaggcccctttgcccggcgagacgcagcctgagaaaacatcctcattggggatctcaacccctgcagctccaaatat------------------agaccttaatg---gtggtgcgggtccggagagtgttatgaaattgtgccttgggggaaaaagcaaggaaaatgtggagggccctggaaggagagtagatatcaagctacaggaaatggacacccacatgaaccatctcaggagcttgtgccgtctctgtggagaaaccttgtggaaagtcaaaggaccggtgcatgac-------gttcatggagatctggatgaagtaaccaaattggccctgcgtaaaatgggctgtaagttcacaggctggccagacgtcatccttaaagtcttcaaagtagacgtgacggaagacgcagaatctgtgcaccctctttccttctgccatcgctgctggaaggctaccatacgaggt---gggggcgtctgcag---------cttcaccagaacaaaagtccccgagtggaaatcccactcttccccctgctacctctgctcgccccggaaaccttcatt---------ccagaggactcgaaggaagaagaggaaagccgttcctcgagcccagagcctggcgaagaagacc----------------cgatgggaatatggtgagagcatcgc---tgttggtgagaagagagctctgaggccgtttggagagagtcat---------------agtcctgcggtcagggtctggaggaaacccagtgtccagagggagcagtgggtgaggaacatcacgcactgccagaaagaccacctgagcaccaagctgatctctgagaagctccctgtggacttcatcgtttctttcatctgcctggtgtgtgaccacctgctctctgacccagttcagtccccgtgtgggcacctcttctgccgcagctgtattataaagttgacccatgttctgggacgccactgccctgcctgcaacttgccctgcacccctgatgagctaaacccgcctgccaaaacctttctatcagccctgtattctctgcctctgctctgccccaaggacggctgtggtgagcatataaggctagactcatttaaagcccactgtcggagccatgagctggggg---aa---catttaaagcagcgttcatcagaa------cttgacaaccacctgataggcaataaagggggaagaccccggcagcacttgctctcgctaacccgccgtgcccagaagcatcggctgaaggatctgaagacccaggtgaaggtgtttgcagacaaagaagaaggcggtgacctgaaatctgtgtgtctgacgctcttcctgcttgccctgagatctgcgaatgagcatcggcaggcggacgagctggaggccatgatgc---------------------------------------------------------------------------------aaggcagaggcttcgggttgaatcccgctgtgtgtttggccattcgggtcaacactttcctgagctgcagccagtatcacaagatgtaccggactgtcaaagccacaagtggccgccagatctttcagccgctgcacagcctccgaactgcagagaaggagcttctccccggctttcaccagtttgaatggcagccagctctcaagaatgtgtctacatcttgcaacgttggcattattaacgggctctctggatgggtttcctcggtggatgactccccggctgacacaatcactcggcgctttcgttatgatgtggcattggtgtctgcattaaaggatctggaggaggacatcatggacgggctgagagagagtgggatggaagacagcgcttgcacctcaggctttagcgtcatgatcaaggaatgctgtgatggtatgggtgatgtcagcgagaagcacggcggaggacctgttgttcccgagaaggctgtacgcttctctttcaccgttatgtctgtctccgtcctcgcagacaataagaaggagga------------------ggttaccattttcactgagccaaaaccaaactcagagctgtcctgtaagcccctctccctgatgttcgtggatgagtcagaccacgagacactcacagctgtcctggggcccatagttgcagagcggaatgcaatgaaagagagccgactcatcctatccatcggcggcatgcctcgctccattcgcttccacttcaggggcacagggtatgatgagaagatggtgcgtgagatggagggcctggaggcctcggggtccacgtatgtctgcactctgtgtgactctactcgtgcagaagcctctaaaaacatggtccttcactcagtcactcgcagtcacgaggagaaccttgaacgatacgaaatatggagaagcaaccccttctctgagtctgcagatgagctgagagacagagtcaaaggggtctcctccaagcccttcttggagacccagcccacgctagatgctttgcactgcgacatcggcaacgccagtgaattctacaaaatcttccaggacgagatcggggaagtgtacaaaaaggtcaaccccagccgggagcaacggcgcagctggagggcagcgttggataaacagctgaggaacaagatgaagcttaaaccggtaatgaggatgaatgggaactacgcccgcaggctaatgacccaggaggctgtggaggtggtgtgtgagcttgtaccctccgaggagaggaaggaggccctgagggagctcataaggctctacctgcagatgaagcctgtgtggcgcgccaccaatccggccaaggaatgccccgaccagctgtgccgctacagctttaactcccagcgctttgccgacctcctctccacctccttcaaatatagatacaacggcaagataaccaattacctgcacaagaccctggctcacgtgcctgaaatcatagagagagacggatccataggagcctgggccagcgaggggaacgagtcagcaaacaagctgttcaggcgtttccggaagatgaatgcacgtcagtcgaaggcctttgagttggaggatgtgctgaaacaccactggctctacacctctaagtacttgcagaagtttatggaggctcaca---------------aggactctgtcaaagctttacaagctaacattgacccagc---------agagatcctggatgaagaggatatgtctttgga---cattattttttga
>Dicentrarchus labrax
atggcagaggagag---------------------cctggagacagataaccccagatcctccatgccggctgagctctatcatccccactctaagttctctcagtggaagtttaaactgtttagggtgaagtccatggagaaggcaccactgcccagtgagacacagcctgagaaaggagccttgttagggatctcacctcctgcagctcctaatag------------------agagttagata---atggtgctagtccagggagtgttatgaaattgtgcctagggggaaaaagcaaggaaaatgtggggagcccgagccggagggtagatgtgaagctacaggaaatggacacccatatgaaccatctcaggtgcttctgccgtctctgtggaatggccttgagaaaagtcaaaggaccagtgcacgat-------gttcatggggatctggatgaagtaagcaaaggtgccctgcgtaaaatgggttgcaagtttgcacgctgggcagaggtcatcctaaaagtctttaaagtggatgtgacagaggacaccgaatctgtccaccccctttccttctgccatcgctgctggatggctgccatacgagga---gggggcgtctgcag---------cttctccaaaacaagagtccctgagtggagaccccactcttccctctgccacctttgctaccccagaaaaccttcatt---------ccagcggactgggaggaagaggaggaaagctattccaagagcccagagcctggcaaaaaggatc----------------agatgggaccatggcgacagcatttc---agttggtgagaggagggttctgagaccatttggagaccgtcatca------------tggtcctgtgctcagggcctggaggaaacccagcacccagagagagcagtgggtgaaaaacatcacccactgccagaaagaccacctgagtgtcaagcagatttctgagaagctccctgtagatttcctcttttctttcacctgcctagtgtgtgaccacctgctctctgatccagtccagtccccctgtgggcacctattctgccgcagctgtattataaaatataactacgttctgggaccgcactgcccggcctgcaacttgcgctgtacccctgataatctcacctcgcctgccaaagccttcttatcagccctacaatccctgcctctgctctgccccaaaactggctgtggcaagcaggtaaggctagatttatttaaagctcacagtgcagaccatgacctggatgaacag---gatgcaaacaagcagtcatcagaa------cttgacagctacctgctaaccaataaagggggaagaccccgtcagcatttgctatccctaacacgtcgtgcccagaagcatcggctgagggatctgaagaaccaggtgaaggtgtttgcagacaaagaggaaggtggcgacctgaagtctgtgtgtcagactctgttcctgcttgcgctgagatctgcgaatgaacaccggcaggcagatgaactagaggccatgatgcaagctataatttggttagatcttctgagtgatagtgtaactgctctgtggctggatggttttgtgtggtgtcagaaggtgaaaggcagaggctttgggctgcgtcctgctgtgtgcttggccattcgggtgaacactttcctgagctgcagccaatatcacaagatgtaccggactgtcaaagccaccagtggccgccagatttttcagcccctgcacaccctgagagctgcagagaaggagcttctccctggctttcaccagtttgaatggcagccagctctcaagaatgtgtctacatcttgcaatgttggcattattaatgggctctctggatgggcttcctcagtggatgagtccccagctgacaccatcactcggcggtttcgctatgatgtggcactggtgtcagcattaaaggatctggaggaggacatcatggaggggctgagagagagtgggatggaagacagtgcttgcacctcaggcttcagtgtcatgatcaaggaatcttgtgatggcatgggagatgtcagcgagaagcatggtggaggaccagttgttcctgaaaaggctgtacgtttctctttcactgttatgtctgtctctgtcctggcagacgatgaggaggaaga------------------ggttaccatcttcacggagccaaagccaaactcagaactgtcctgtaagcccctttgcctgatgtttgtggatgagtcagaccatgagacactcacatccgtcctgtggcctatagttgcagagcgtaattccatgaaagagagcaggcttatcctatccatgggtggactacctcgctccttccgtttccacttcagaggcacgggatatgatgaaaagatggtgcgtgagatggagggccttgaggcatcagggtccacccatatctgcactctttgtgactccagtcgggcagaggcatctcaaaacatggttctacactccatcacccgcaatcatgaagagaacctagaacgttatgaaatttggagaaccaaccccttttctgagtctgtggatgagctgcgagacagagtcaaaggggtctctgccaagcccttcatggagacccatcccaccctggatgcattacactgtgacataggcaatgccactgagttctacaaaattttccaggatgagatcggggaggtgttcaaaaaggtcaaccccagccgggaggaacggcgcagctggagggcagccctagataaacaactgaggaagaagatgaagcttaaaccagtaatgaggatgaatgggaactatgcccgcaggctaatgaccctggaggctgcagaggtggtgtgtgagctggtgccctcagaggagaggagggaggccctgagggagcttataaggctctacctacagatgaaacctgtgtggcgtgccacctgcccagccaaggagtgccccgaccagctgctccgctatagcttcaactcccagcgcttcgctgacctcctctcctctactttcaaatataggtacaatggaaagataaccaattacctgcacaagaccctggcccatgtgcctgaaatcatagagagagatggatccataggagcatgggccagcgaggggaacgagtcggcaaacaaactgttcaggcgtttccggaagatgaatgctcgtcagtcaaaggtctttgagctagaggacgtgttgaaacatcactggctctacacctccaagtacttgcagaagtttatggaagctcaca---------------aagactctgccaaagctctgcaagctagcattgacccagt---------agagagcctggaagatgaggacatgtctctggaagttgttgatttttga
>Fundulus heteroclitus
atggcagcagagag---------------------cccggagacagatggtcccaggtccttcatgcctgctgagctccagcatccccactctaagtattctcagtggaagtttaagctgtttagggtgaagtctatggagaaggcacctctgcagagtgagatacagccccagataggagcttcattagggatctcacctcccaccgctccaaatat------------------agagacagatc---atggtgcgggaccggcgagcgttatgaaattgtgccttgggggaaaaagcaaagacaatgtggagggccccggcaagagagtggatatgaaactgcaggaaatggacatccacatgaaccatctcaggtgcctgtgccgcatctgtggaatggtcctgaggaaggtcaaaggaccagtgcatgaa-------gttcatggagatctggatgaggccagcaagtgtgtgctccgtaaaatgggctgcaagtttacgagctggccagaggtcctcctgaaagttttcaaggtggatgtgagagaggacgccgaatccatccaacctctcttcttctgccatcgctgctggctgactgccatacgtgga---gggggtgtctgcag---------cttcaccagaacaaaagttccagagtggaagccccacaccgcccactgcaacctgtgctcacccaaaaagtcatcatt---------tcaaaggacagggagaaagaggaggaaggttgttcctaaagtccagagtttggccaaaagagca----------------aggtgggaccacggtgacagcatcgc---tgttggcgagaagagagccctgagacccttcggagacggccac---------------agtccggtggtgagggcctggaaaaaaaacggcatccagagagaacagtgggtgaagaacatcacgcactgccagaacgaccacctgaacaccaagctaattgcagagaagctccccgtggatttcatcattgccttcacgtgcctggtgtgtgaccacctgctctgcgacccggtccagtccccctgcgggcacctcttctgccgcagctgcattataaaattcacccacgttctgggacctcactgccctgcatgcaacttctcctgtgcccccgatgatctcatccctcctgccaaaaccttcttgtcaaccctctactctttacctctgctgtgtccctgcgaaggttgcggcgagcacgtgcagctagggttgttcaaggcccactgtctaagccacgagttgggga---aa---ggtgaaagcaaacaaccatcgccg------tttcaaagttacctgcttatcaataaggggggaaggccccgccagcacttgctctccctaacccgtcgcgcccagaagcacaggctgagggatctgaagagccaggtgaaagtgttcgcagacaaagaggaaggaggtgatctgaagtctgtgtgcttgacactgtttctgctcgctctgagatctgggaatgaacaccggcaggcggatgagctggaggccatgatgc---------------------------------------------------------------------------------aaggcagaggctttggattgagtcctgctgtgtgcttggccattcgggtcaacacatttctgagctgcagccagtaccataagatgtataggacagtcaaagctacaagtggccgccagatctttcagcccctgcacaccctcagagctgcggaaaaggaactcctccctggctttcaccagtttgaatggcagccggctctgaaaaacgtgtccacggcctgcagtgtcggcatcatcaacgggctgtcgggatggacctcctcactggatgactcccctgccgacaccatcacccggcgcttccgctatgacgtggcgctggttgcagcgctgaaggatcttgaggaggacattatggaggggcttagagacactggcatggaagatagcgcttgcaccctgggctttagagtgatgataaaggagtgctgtgacggcatgggtgacgttagcgagaagcacggtggaggaccagccgttcctgagaaggctgtccgtttctctttcactgtcatgtcggtgtccatccaggctgaagatggtcaggggga------------------ggtcacaattttcacagagccgaagcccaattcggagctttcctgcaagcccctttgtctaatgtttgtagatgagtcagaccacgagactctcaccgctgttttggggcctatagttgcagagcgaaatgcaatgaaagagagcaggctcattctatccatcggcggcatgccgcgctcctttcggttccacttcaggggcacagggtacgatgagaaaatggtgcgtgagatggagggcctggaagcctcgggatccacatacatctgcactctgtgcgactccagtcgtgcggaggctgctcagaacatggtgttgcactccatcacccgcagccatgacgagaacctggaacgttatgaaatatggcgaaccaaccctttttctgagtctgtagatgagctgcgagacagagtcaaaggagtctcggccaagcccttcctggagacccagcccacgctggacgcattgcactgcgacataggtaacgccactgaattctacaaaatctttcaggatgaaatcggggaagtgtataaaaggcccaaccccagcagggaggagcggcgcacctggagggcagccttggacaaacagctgaggaagacgatgaagcttaaaccagtgatgaggatgaatgggaactacgcccgaaggttaatgaccatggaggccgccgaggtggtttgtgaactggtgccctcagaggagaggagagaggccctgagggagcttatgaggctctacctccagatgaaacctgtttggcgtgccacctgtccagcaaaggagtgccctgaccagctgtgccgctacagctttaactcccagcgctttgctgacctgctctcctccaccttcaagtacaggtacaatgggaaaataaccaattacctgcacaagaccctggcccacgtgccggaaatcatcgagagagaaggatccataggagcctgggccagcgaggggaatgagtcagcaaacaaactgttcaggcggttcaggaagatgaatgcacgtcagtcaaaggcctttgagctggaggacgtgctgaaacaccactggctctacacctccaagtacttgcagaagttcatggaggctcaca---------------aggactctgctaaagctttccaagcaacaatagatcctga---------agagatgccggaagatgaggaaatgactctggaaataactgagttttga
>Gadus morhua
atggcagtggagagaggcagtgtccaggcggagcaaccggagaccgactgcccgcggtcatccatgccggatgagctgcagcatccccacctgaagttctcccactggaagttcaaactgttcagggtgaggtccaccgacgaggacaccatggccagcgagacggcccccaggatagcagccccgccggaggtcctacccgcccccgccgctgccgctgccattgacccctggtcgggggaggagggtcacctgggtctccctggcagtgtgatgaaactgtgtctgggggggaagagcaaggagaacgtggaagggccgggccacagggtagatcgtaagctgcaggagatggacctgcacatggagaaactcaggtgtctttgccgactgtgtggctccgctctgcggaaggtgaaggggccggagcgcgcg-------gtccaggggggtctgggggaatcgtgccggcacgccctgagcaggatgggctgcaagttcaccacctggccggacgtcatccacaaggtcttcaaggtggacgtgacgggggacctcgagagcgtccaccccccgtcgttctgccagcgctgctggatgaccgtgatgcgcggg---ggggggttctgtag---------cttcaccccgctccgggtccccgagtggaccccccactcggccctgtgctccctctgccacgcacggaagacctcgtccttccaacgactcggccggaagaggaagaagaagagggggccctccagaggcaagaccctggcgaaaaggtgc----------------aagtgggacccgtctgacggcacctc---cagcagcgatcggagacctctcagacccgtgtcccagcaccgccacca---ccacccaggccccggcctccagccccaggccagcaccagaaggccgagggaacaccgggtccaagggttcacccactgccagagagatcacctgggcacccggctcctctcggagcagctgcccgtggacctggtccgctccgtcacctgccaggtgtgtcaccacctgctctccgagccggtccaggccccgtgccggcacgtcttctgccacggctgcatcgtccggtactgccgcgccctgggcccctactgcccggcctgcagccagccctgctccgccttggacctcacggcgccggcgaacgtcttcctggcgttgctgaactccctgccgctccgctgccccaccaggacctgcggggagcaggtgaggctggacgggttccgggcccactgcgaggcccatcagcgggaggacgag---ggcgggcgggggacgccgccgccg------gcctgcgacgacctgacccccaacaaaggagggcgaccccggcagcatctgctgtccctgacccgccgggcccagaagcaccgactgcgggggttgaggtgcgaggtgaaccagtttgcggagaaggaggaaggtggcgacgtgaaggccgtgtgcctcaccttgttcctcctggcgctgaggtcgaacaacgagcaccgcaaggcggacgaactggaggccataatgc---------------------------------------------------------------------------------aagccagatgcttcgggctgaacgccgccgtgtgcctggccatccgtgtcaacaccttcctgagctgcagccagtaccacaagatgtaccgcaccgtcaaggccaccagcggccggcagatcttccagccgctgcacgccctccgggccgccgaaaaggagctcctcccggggttccacgccttcgagtggcagccggcgctggcgagcgtctcgccgtcctgccacgtgggcatcatcgatgggctctcgggctgggcggcctcggtggacgacgcccccgccgacaccatcacccgccgcttccgctacgacgtggcgctggcgtcggcgctcaaggacctggaggaggacatcatggacgggctgaggcagcaagggctggaggacagcgcctgcaccgagggcttctccgtcatgatcaaggagtcctgcgacggcatgggggacgtgagcgagaagcacggcggggggccggccgtcccggagaaggcggtgcgcttctccttcaccgtgatgtccgtctccttgcgcgtggccgacgacggagaggaagcggggaacgctgaggaggtgatcatcttccaggagccgaagcccaactctgagctgtcctgtaagccactgtgcctcatgttcgtggacgagtcggaccacgagacgctgaccgccgtcctggggcccgtgtcggccgagcgcagcgccattaagcgcagccgcctcatcctctccatcggcgggctttctcggctcttcagcttccgcttccggggatcgggctacgacgagaagatggtgcgggacgtggagggcatggaggcctccggctccacctacgtctgcacgctctgcgactccacccgggccgatgccgcccgcaacatggtgctccactccgtcacccgcagccaccaggagaacctggagcgctacgagacctggaggaccaaccccttctcggagtccgccgacgagcttagggaccgggtgaaggggatctccgccaagcccttcctggagacccaccccacgctggacgcgctgcactgcgacatcggcaacgccaccgagttctacaagatcttccaggacgagatcggcgaggtgttccagaagaccaaccccagccgggaggagcggcggagctggagggcggctctggacaagcagctgaggaagaccatgaagctcaagccggtgatgaggatgaacggcaactacgcccgcaagctgatgagcgtggaggcggtggaggcggtgtgcgagctggtgccgtcggagagccggcgccaggccctgaggcagctgatggagatctacctggagatgaaaccggtgtggcgcgccaccagcccagccacggagtgccccgaccagctgtgccgctacagcttcaactcccagcgcttcgcggacctcctggcctccacgttcagctacaggtacaacgggaagatcaccaactacctgcacaagaccctggcccacgtgccggagatcatagagagggacggctccatcggggcctgggcgagcgaggggaacgagtcggccaacaaactgtttcggcgttttcgtaagatgaacgcccgccagtctaaggtctttgagctggaggatgttctgaaacatcactggctctacacttctaaatacttgcagaagtatatggaggctcaca---------------aagactccgccaaggttttgaacgcctgctttgaaccggc---------tgtggctgagggcgatgtggatatgtgtctggatgctccaggtttttaa
>Hucho hucho
atggaggaggggac---------------------cctggagacatatgccccccggtgctccatgccagccgagctccatcacccctactccaagttctcagactggaagttcaagctgttccgggtcaggtccatggagagggccccgctgcccggggagatgcagcctgagagaggggccttgtctggggttgtggcttctgcacccctggggga------------------aactgtgggggatgtggttggtctcccagggagtgtaatgaaactttgcctggggggtaagagcaaggagaacgtagagggcccgggaaagagagtggacctgaaactccaggagatggacacacacatgaaccacctcgggtgtctgtgccgtctctgtggcggggccctgaggaaagccaaaggtccagagcatgaa-------gtccaggggcttctggacgaggttagcaggagtgccctgcgtaggatgggctgcaaggccaccagctggccagaggtcatcctcaaggtcttcaaagtggatgtggcgggggacatggaggtcgtccacccgccgttcttctgccagcgctgctggacattggcaatgcgagga---gggggcttctgcag---------cttctccaggacccatgtccctgagtggagaccccacaccaccctctgcctcctctgccaccccaagaaaccctcact---------acagaggagagggaggaagaggaggaagcccactcgtggagcccaacgccttgccaagaggacc----------------aagtgggacctccaggataacgctgctactgttggtgagaagagagcctggagaacagcgacagatcctcacca------------gggacctggacttagaccctgggtgagatccagcatccagagagctcagtgggtgaagagcatcaccctctgccagaaagagcaccttagtgccagactgctgtccgaggacctccctgtggacttcctgagctcagtcacctgtcaggtgtgtgaccacctgttgtctgagcccgtccagtccccctgcagacacctcttctgccgcagctgcattgctaaatacatctactctatgggcccccactgcccggcttgcaccctgccctgcggccctgccgaccttactgccccagctaagggcttcctgggggtcctgcactccctgccgctgctttgccccagagagagctgcggggagcaggtacggctggactccttcagaacccattgcttgggtcaccatctggaggaagtg---gatggggaccacaagtcagcagaaaagagcctggacaacttcctgcctgtcaacaaagggggaaggccccgacagcatctcttgtcactgacaaggcgtgcccagaagcaccggctgagggacctgaagacccaggtgaaggtgtttgcagagaaggaagaaggtggagacaccaagtcggtgtgcctgaccctgttcctgctagctttgagggcgggaaacgaacaccggcaggcagacgaactggaggccatgatgc---------------------------------------------------------------------------------aaggcaggggctttggcctgcatcctgctgtgtgtctggccatccgggtcaacacgttcctgagctgcagccagtaccacaagatgtaccgcaccgtcaaggccaccagtgggcgccagatcttccagcccctgcacaccttacgcgctgcagagaaggagctcctcccaggctatcacccctttgagtggcagccagccctcaagagtgtgcccacatcctgccatgtggggatcattgacgggctatcagggtgggtcgcttcggtggacgactccccagcagacacagtcacgcgtcggtttcgctacgatgtggccctggtgtcggccttgaaggacctggaggaggacatcatggaggggctgagagagagaggcctggaggacatcgcttgcacctcgggcttcagcgttatgatcaaggagtcctgcgatggcatgggggacgtcagtgagaagcatggtggagggccggccgtcccggaaaaggctgtgcgtttctccttcaccatcatgtccgtctctattcaagctgagggagaagatgaggc------------------aaccaccattttccgggagcccaagcccaactcggagatgtcctgcaagccgctctgcctgatgtttgtggacgagtcggaccacgagactctcacaggcgtcctggggcctgtggtggccgaaaggaatgctatgaagcacagccgtctcatcctgtctgtgggcggcctttctcgctccttccgcttccacttccggggcacgggctatgatgagaagatggtgcgagagatggagggtttggaggcctctggctccacttacatctgcacgctgtgtgactccactcgggcagaggcctcccacaacatgactctccactctgtcacccgcagccacgacgagaacctggagcgctacgaactttggaggaccaaccctcattctgagtcagctgaagagctgcgagaccgagtcaagggcgtctctgccaagcccttcatggacacccagcccacactggacgccctgcactgtgatattggcaatgccaccgagttctacaagatcttccaggatgagataggggaggtctatcacaaggcaaaccccagccgggagcagcgtcggagctggcgggccgccctggacaagcagctgaggaagaagatgaagctgaagcctgtgatgaggatgaatgggaactatgcacggaagctgatgacccgggaggcagtggaggcagtgtgtgagctggtgcgctcagaggagcgtcaggaagccctgagggagctgatggggctctacatccagatgaagcctgtgtggcgctccacctgcccagccaaggagtgcccagaccagctctgccagtatagcttcaactcccaacgcttcgcagagctgctctccaccgtcttcaagtacaggtatgacggaaagatcaccaactacctgcacaagaccttggcccatgtgccagagatcgtggagagggatggctccatcggggcctgggccagcgaggggaatgagtctgggaacaagctgttcagaagattcaggaagatgaatgcccgccagtccaagacctttgagctggaggatgtgctgaagcaccactggctctacacatctaagtacctgcagaagttcatggaagctcaca---------------agaactctgccaaagctctgcaggccaccattgacactgtggagagtcaggagacacaggaggatgctgacatgtcactggatgtcccagacttttga
>Mastacembelus armatus
atggaggacgagag---------------------cctggagacagatggccccaggtcctccatgccagctgagcttcaccatcctcactccaagtactctcagtggaagtttaaactttttagggtgaggtccatggagaaggcccctttacccagtgaggcccagcctgaaacaggagccttgttagggatctcactgcctgtagcatcaagtac------------------agagttacctgtacctggtgtgggtccaggtagtgtgatgaaattgtgcctagggggaaaaagcaaggaaaatgtggagggcccagatcagagggtagataagaaactccaggaaatggacacccacatgaaccacctcaggtgcctttgccgtctatgtggaaaggtcctgagaaaagtcaaaggaccactgcatgag-------gttcacgatgagctggatgagataagcaaaggtgctctgcggagaatgggctgcaaattcacaagctggccagaggtcattctcaaagtctttaaagtggatgtgaaagaggacacagaatctgtccaccctctttctttctgccatcgctgctggaaggctgccatccgaggg---ggaggcgtgtgcag---------cttttccagaacaagagttcccgagtggagaccccactcttccctctgccacctttgctcccctaagaaatcttcatt---------ccagcggactggcaggaagaggaggaagaccattcccagagcccagagcctggcaaaaaggacc----------------aggtttgaccatagtgaaagcattat---cgttggagataagagagctctgagaccattcggaaaccatcatca------------tagtcctgtactcaagggctggaggaaacccagcatccagagagagcaatgggtgagaaacatcacccactgccagaatgaccacctgagtaccaagctgatctctggaaaactccctgtagacttcctcttttctttcacctgtctggtttgtgaccacctgctctgtaatccagttcagtcaccatgtgggcacctcttctgccgcagctgtattataaaatataaccacgttcttggacctcactgcccagcctgcaacttgccctgtgcccctgatgacctcaccctgcctgccaaagcctttttatcagccctgcattccctgcttctgcattgccccagagatggctgtggggagcaggtacgattagactcatttaaggctcactgtgtaggccatgagctgga------------gggaagccagcagtcatcagaa------cttgataactacatgctagccaataaagggggaagacctcgtcagcatttgctatcactaacccgtcgtgcccaaaagcatcggctgagggatctgaagacacaggtgaaggtgtttgcagacaaagaggagggtggagacctgaagtctgtgtgtctgacactgttcctgcttgcactgagatctgggaatgaacaccggcaggcagatgagctggaggccatgatgc---------------------------------------------------------------------------------aaggcagaggctttgggttgcatcctgcagtgtgcctggctatccgggtcaacactttcctgagttgcagccagtatcacaagctgtaccggactgtcaaagccatcagtggccgccagatctttcagccgctgcacaccctgcgagctgcagagaaagagcttctccctggctttcaccagtttgaatggcagccagctctcaagaatgtgtctccatcctgcaatgttggcattattaatgggctctctggatgggcttcctcggtggatgattccccagctgacaccatcactcggcggtttcgctatgatgtggcactggtgtcagcattaaaggatctggaggaggacatcatggaggggctgagagagagtgggatggaagacagtgcttgcacttcaggctttagtgtcacaatcaaggaatgttgtgatggcatgggtgatgtcagtgaaaagcacggtggaggaccagttgttcctgagaaagccgtacgtttctctttcactgttatgtccatctctgtcatggcagatgataagcacaaggt------------------ggttaacatcttcactgagccaaagccaaactcagaattgtcttgtaagcccctttgcctcatgtttgtggatgagtcagaccatgagacgctcacaggtgtcctagcacccatagttgcagagcgtaatgcaatgaaagagagcaggctcatcctatccattggtggcctgcctcgctccttccgcttctacttcagaggcacggggtacgatgagaaaatggtgcgagagatggagggcctggaggcctctgggtctacatacatctgcactctgtgtgactcaagtcggacatacgcctctcaaaatatggtcctgcatgccatcacccgtagtcatgaagagaacctcgaacgttacgaaatatggagaacaaaccctttctctgagtctgcagatgaactgcgagacagagtcaaaggagtctccgccaagccattcatggagacccagcccacacttgatgcattacactgtgacattggcaatgccactgagttctataaaatcttccaggatgagattggggagatgtatcaaaaggtgaacgccaccagggaggaacgccgcagctggaggtcagcactagataaacagttgaggaagaagatgaagcttaaaccagtaatgaggatgaatgggaactatgcccgccggcttatgaccctagaggctgtagaggtggtgtgtgagctggttccttcagaggagagaagagaggccctaagggagcttatgaggctctaccttcaaatgaagccagtgtggcgtgcgacctgcccagccaaggagtgccccgaccagctgtgccgctacagttttaattcccagcactttgccgatctgctctcctctactttcaaatataggtacaatggaaagataactaattacctgcacaagaccctggcccatgtacctgaaatcatagagagagatggatccataggagcctgggccagtgaagggaacgagtcggcaaacaaactgttcaggcgtttcaggaaaatgaatgcacgtcagtcaaagacctatgaactagaggacgtgttgaaacatcattggctctacacctccaagtacttacagaagtttatggaggctcaca---------------aggactctgccaaagctttgcaagctaccattgacccaat---------agagatgcagaatgaggaggacatgtctctagaagttaatgagttttga
>Myripristis jacobus
atggaggaggaaag---------------------cctggagacagatggccccagatcttccatgccggctgaacttcagcacccccactctaagttttctcactggaaattcaaactgttcaggttaaggtccatggagagggctcctctacccagtgagacgcagcctgagaggggaggcttgtcagggatcctacctcctggatctcaaaggtc------------------aacagtcgatgatggtgtgggccttccagggagtgtcatgaaattgtgcatagggggaaaaagcaaggaaaatgtggagggtctgggccagagaatagatatgaaactacaggagatggacacccacatgagccacctcaggtgtctgtgccggctctgtggaattgctctaaggaaagttaaaggcccagagcatgag-------gtacacggggccctggatgagacaagcagggctgctctgtgtcggatgagctgtaaattcacttgctggccacccctcatcctcaaggtcttcaaagtggatgtgtccgaggacacagagtccgtgcaccctccgtctttctgccatcggtgctggaagtctgccattcgaggt---ggaggcttctgcag---------cttctccaggatcacagtccctgagtggagaccccactcttccctctgccacctttgctctcccaggaaatcttcact---------ccagcggagcgggaggaagaggaagaggcctgttcgtagagccctgagcctggcaaaaagaacc----------------aagtgggaccactgtgataacactgc---tactggggagaggagagctctgagaccagctggagaccatcacca------------tggtcttgtcctccgagctaggacgaagcccagcatccagagagaacagtgggtgaagagcatcacccactgccagaaagaccacctgagtaccaggctgatctctgaggagctcccggtggatttcctctcttccatcacctgcctggtgtgtgaccatctgctctctgacccagttcaatctccctgtggacatctcttctgccgcagctgtattgtgaaatataaccatactctgggatctcattgcccggcctgcaactcgccctatgccctcactgacctcattacacctgccagggccttcttagcagtcctgcattccctccctctgctctgccccagaggtggctgtggtgagaaggtacggctagactcatttaaagcccactgtcgaaaccaccagcagaatgaacag---gatgcaaaccagaggtcaccagagaagtgccttgacaactacctgctgatcaataaaggaggaagacctcgtcagcacttgctgtcactgactcgccgtgcccagaaacatcgactgaaggacctgaagaaccacgtgaggatgttcgcagacaaagaggaaggtggcgacataaaatctgtgtgcctgacactgttcctgctcgctctgagatctgagaatgaacatcgacaggcagatgagctggaggccatgatgc---------------------------------------------------------------------------------aaggtagaggctttgggctgcatcctgctgtgtgtcttgccattcgcgttaacacctttctgagctgcagccaataccacaagatgtaccggaccgtcaaagcaaccagtggccgccagattttccagcccctgcacaccctccgagctgcagagaaggagctcctccccggctatcacctcttcgagtggcagcctcccctcaagaatgtgtctgcatcctgccatgtgggcattattaatgggctctctggatgggctgcctcagtggatgactccccacttgacaccatcactcggcgatttcgctatgatgtggccctggtttcaggcttaaaggatctggaggaggacattatggaaggactgagagagcgtgggctggaagacagtgcttgcacatcaggtttcaatgttttgatcaaggaatcttgtgacggtatgggagatgtcagtgagaagcacggtggaggaccagtggtacctgagaaagctgtgcgtttctcttttactatcatgtctgtcactgtcatagcagagggagaggaggagga------------------ggttaccattttcagggagccaaaacccaactcagagctgtcctgtaagcccctgtgcctgatgtttttggatgagtcagaccacgagacactcactgctgtcctggggcctatagttcaagagcgggatgccatgaagcatagtcgacttatcttatctatgggtggcctgcctcgttctttccagttcttcttcagaggcacaggatatgatgagaagatggtgcgcgagatggagggcctggaggcctcaggttccacctatgtctgcactctgtgcgactccactcgggcagaagcctctcacaatatggtgctgcactccatcacccgcagtcatgatgaaaacctggagcgttatgaaatatggaggaccaatccattttctgagtcagccgatgagctgcgagaccgagtcaaaggggtctgtgccaagccctttatggagacccagcccactatggatgcattacactgtgacattggtaatgccactgagttctacaaaatttttcaggatgagatcggggaggtgtacaaaaaggtcaaccccagccgggaggaacggcggatgtggcgtgcagccctagacaagcagttgaggaataagctgaagcttaaaccggtgatgaggatgaatgggaactatgcccggaagctaatgactaaggaggcagtggatgtggtgtgtgaactggtgccctcagaagaaaggagggaggccctgagggagctgatggggctctacctgcagatgaagcctgtgtggcgcgccagctgcccggccgaggagtgtccagatgagctatgccgctacagctttaactctcagcactttgctgatctcctctcctctaccttcaaatacaggtacaatggaaagatcaccaattacctgcacaagaccctggcccatgtacctgaaatcatagagagagatggctccataggggcctgggccagtgaggggaatgagtcagcaaacaaactgttcaggcgcttccgaaagatgaatgcacgtcagtcaaaggcatttgagctggaggatgtgttgaaacaccactggctctacacctccaagtacttgcagaagtttatggaggctcata---------------agcactctgccaaagctctgcaagctaccattgacccagt---------ggagatccaggatgatgtggatatgtctctggacataactgatttttga
>Neoniphon sammara
--------------------------------------------------------------------------------------------------------------------------------------------------------------------------------------------------------------------------------------------------------------------------------------------------------------------------------------------------------------------------------------------------------------------------------------------------------------------------------------------------------------------------------------------------------------------------------------------------------------------------------------------------------------------------------------------------------------------------------------------------------------------------------------------------------------------------------------------------------------------------------------------------------------------------------------------------------------------------------------------------------------------------------------------------------------------------------------------------------------------------------------------------------------------------------------------------------------------------------------------------------------------------------------------------------------------------------------------------------------------------------------------------------------------------------------------------------------------------------------------------------------------------------------------------------------------------------------------------------------------------------------------------------------------------------------------------------------------------ngtagaggcttagggttgcatcctgctgtgtgtctggccattcgagttaacacctttctgagctgcagccaataccacaagatgtaccggaccgtcaaggcaaccagcggccgccagatcttccagcccctgcacaccctccgagccgcagagaaggagctcctccccggctatcacccattcgagtggcagcctcccctcaagaatgtgtccacttcctgccatgtgggtattattgatgggatctctggatgggctgcctcagtggatgattccccccctgacaccatcactcgccgatttcgctatgatgtggccctggtttcagccttaaaggatctggaggaggacattatggaagggctgaggcagtgtggggtggaagacagcgcttgcacgtcaggtttcaatgttttgatcaaggaatcttgtgacggtatgggagatgtcagtgagaagcacggcggagggccagtggtagctgagaaggctgtacgtttctcttttactgtcatgtctgtctctgtcgtagtagagggagaggagga---------------------ggttaccattttcagggagccaaagcccaactcagaactgtcctgtaagcccctgtgcctgatgtttttggatgagtcagaccacgagattctcaccgctgtcctggggcctgtcgtcgaagagcgtaatgccatgaaggaaagtcgactcatcctgtctgttggaggcctgcctcgatctttccggttctttttcagaggcacaggatatgatgagaagatggtgcgcgacatggagggcctagaggcctcgggttccacatatatctgcacactgtgcgactccacgcgggcagaggcctctcacaacatggtgctgcactccatcacccgcagccatgatgagaacctggagcgttatgaaatatggaggaccaatccattttccgagtcagttgaggagctgcgagaccgagtcaaaggggtctcggccaagccctttatggagacccagcccaccctggatgcattacactgtgacattggtaatgccactgagttctacaaaatcttccaggatgagataggggaggtgtacaaaaaggtcaaccccacacgggaggagcggcgggggtggcgtgcagccctcgacaagcagctgaggaagaagatgaagcttaagccggtgatgaggatgaatgggaactatgcccggaagctaatgacaatggaggcgatggaggtggtgtgtgagctggtgcccacggaagaaaggagggaggccctgagggagctgatggggctatacctgcagatgaagcctgtgtggcggaccacctgcccggccaaggagtgccctgaccagctgtgccgctacagctttaactcccagcgctttgccgatctcctttccactaccttcaaatataggtacaatggaaagatcaccaattacctgcacaaaacgctggcccatgttcctgaaatcatagagagagatggctccataggcgcctgggccagtgaggggaatgagtcagcaaacaaactgttcaggcgcttccgtaagatgaatgcacgtcagtcaaagtcgtttgagctggaggacgtgttgaaacaccactggctctacacctccaagtacttgcagaagtttatggaggctcaca---------------aagactctgtaacagctctgcaagctaccatcgacccagt---------ggagatccatgatgatgaggatatgtctctagatattactggcttttga
>Nothobranchius furzeri
atggcggcagaaag---------------------cccagagacagatggtcccagatccttcatgcctgctgagctccaccatccccattctaagtattctcagtggaagtttaagctgtttagagtgaagtccatggagaaggcacctctgcccagcgagacaccgcctgagataggagtctcattagggatctcacctcctggagctccaaatat------------------agagacagatc---atggtgcaggtccagccagtgttatgaaattatgcctggggggaaaaagcaaggaaaacgtggaaggccctggcagaagagtggatataaagctgcaggaaatggaaactcacatgaaccatctcagatgcttgtgccgtatttgtggagaaatgctggcaaaagtccaaggacccattcacgag-------gttcatggaaatctcgatcagggaagcaaatgcattcttcgtaaaatgggctgcaagttaacaacctggccagaggtcctcctgaaagtcttcaaagtggatgtgaccgaagactcggagtccatccaccctctctccttctgtcatcgatgctgggtggtcgtcaaacgaggg---ggaggcgtctgcaa---------cttcaccagaaccaaggttccagaatggaagccccattcctcccactgccacctttgctcccccaggaagtcttcgtt---------ccaaaggacagggaggaagaggaggaaagtcattcctagagtccagagtctggcaaaaagcagc----------------cgggaggaccagggtgacagcattgc---tattagtgagaaaagagccctgagacccttcggagagcgtcac---------------agtcctgtgctgagagcctggaacaaaaccagcatccagagagagcagtgggtgaagaacatcacacactgccagaacgaccacctgagcatcaagctgatttctgagaagctccctgtagacttcctcctttccttcatctgcctggtgtgtgaccacctgctctctgatccactccaatccccctgtgggcacctcttctgccgcagctgcatcataaaattcacccacgtcctgggaccccactgccctgcgtgcagcctttcctgtacccctgatgatctcatcccccctgccaaagccttcgtatcggccctgctttctctgcctctgctgtgcccctgtgaaggttgcggcgagcgcgtgcagctgggctcactcaagacccaccgtttgagacatgagctgggca---aa---agtgaaaaacagcactcaacagaa------actgaaaactacttgttaactaataaagggggaagaccccggcagcacttgctgtcgttgacccgtcgggcccagaagcatcggctcaaagagctgaagacccaggtgagggtatttgcagacaaagaagaagggggcgacctgaagtctgtgtgtttgacgctttttctgctcgctctgagatctggaaatgagcatcggcaggcagatgagctggaagccctgatgc---------------------------------------------------------------------------------aaggaagaggctttggattaagtcctgctgtgtgcttggccattcgggtcaatactttcctgagctgcagccagtatcataagatgtaccgcactgtcaaagcctcgagtggccgccagatctttcagcccttgcacaccctcagagctgcagaaaaggagcttcttcctggctttcaccagtttgaatggcagccagctctcaagaacgtgtctgcagcttgcagtgttggcattattaatgggctttctggatgggcttcttccgtggatgactccccagctgacaccatctctcgacgctttcgctatgacgtggcactggttgcagcattaaaggatctggaggaggacatcatggagggtctgagcgagaccgggatggaagacagtgcttgcaccttgggctttaatgtcatgatcaaggaatgttgtgatgggatgggggatgtcagtgaaaaacatggaggaggaccagctgttccagaaaaggctgttcgcttctctttcactgttatgtctgtatctgccctggctgaaggtgagggtgagga------------------ggttacaattttcactgaacccaaaccgaactccgaactgtcctgcaaacctctttgcctcatgtttgtagatgagtcagaccatgaaatgctcacagctgtcctggggcctatagttgcagagcgtaaagcgatgaaggaaagcaggctgattctgtcgatgggtggcatgcagcgatcctttcgcttccatttcagaggaacagggtacgatgaaaagatggtccgggagatggagggactggaggcttcggggtccacgtatgtctgcactctgtgtgactccagtcgagcagaggccgctcaaaacatggtgctacactccatcacccgcagtcacgaggagaacttggaacgttatgaaatatggagaaccaatcccttctctgagtctgtagaagagctgcgagacagagtcaaaggagtttccgcaaagcccttcatggagacccaacccactcttgatgcattacactgcgacataggcaacgcaacagaattctacaagatcttccaagacgagatcggagaagtgtacaaaaaggtcaatcccagcagagaggaacggcgcagctggagggcagccctagataaacagctgaggaagacgatgaagcttaaaccagtaatgaggatgaacgggaactatgcccgcaggttaatgaccatggagtctgtggaggtggtgtgtgagctggtgccctcagaggagaggagagaggccctgagggagctcatgaggctctacctccagatgaagcctgtgtggcgtgccacctgcccagcaaaggagtgcccagaccagctgtgccgatacagctttaactcccagcgctttgctgacctcctctcctctaccttcaaatacaggtacaatggaaagataacaaactacctgcacaagacccttgctcatgtgcctgaaatcgtagaaagagacggttccatcggagcctgggccagcgaaggcaacgagtcggcaaacaaattgttcagacgcttcaggaagatgaatgcgcgtcagtcaaaggcgtacgagctggaggatgtgctgaaacatcactggctttacacttccaagttcttgcagaagttcatggaggctcaca---------------aagactctgccaaagccttccaggcaaccatcgacccaga---------ggagatacaagatccagagggtacatccctggaagcaacagatttttga
>Oncorhynchus mykiss
atggagg---------------------------------agacatatgccccccggtgctccatgccggccgagctccatcatccctactccaagttctcagactggaagttcaagctgttccgggtcaggtccatggagagggccccactgcccggggagatgcagctagagagaggggccttgtctggtgttgtggcctctgcacccctggggga------------------aactgtgggggatgtggtgggtctcccagggagtgtgatgaagctttggctggggggtaagagcaaggagaacgtagagggcccgggaaagagagtggacctgaaactccaggagatggacacatacatgaaccacctcaggtgtctgtgccgtctctgtggcggggccctgaggaaagccaaaggtccagagcatgaa-------gtccaggggcttctggacgaggctagcatgagtgccctgcgtagggtgggctgcaaggccaccagctggccagaggtcatcctcaaggtcttcaaagtggacgtggcgggggacatggaggtcgtccatccaccattcttctgccagcgctgctggacattggccatgcgagga---gggggcttctgcag---------cttctccaggacccatgtccctgggtggagaccccacaccaccctctgcctcctctgc-accccaagaaaccctcact---------acagaggagag--aggaagaggaggaagcctactcgtggagcccaacacctggccaagaggacc----------------aagtgggacctccaggataatgctgctattgttggtgagaagagagcctggagaacagtgatagatcctcccca------------gggacctggacttagaccctgggtgagatccagcgtccagagagctcagtgggtgaagagcatcaccctctgccagaaagagcaccttagtgccagactgctgtccgaggacctccctgtggacttcctgagctcagtcacctgtcaggtgtgtgaccacctgttgtctgagcccgtccagtccccctgcagacacctcttctgccgcagctgcatcgctaaatatatttactctctgggcccccactgcccggcttgcaccctgccctgcggccctgccgaccttactgccccagctaagggcttcctgggggtcctgcactccctgccgctgctttgccccagagagagctgtggggagcaggtacggctggactccttcagagcccactgtttgggtcaccatctggaggaagtg---gatggggaccacaagtcagcggaaaatagcctggacaacttcctgcctgtcaacaaagggggaaggccccgacagcatctcttgtcactgacgaggcgtgcccagaagcaccggctgagggacctgaagacccaggtgaaggtgtttgcagagaaggaagaaggtggagacaccaagtcggtgtgcctgaccctgttcctgctagctttgagggctggaaacgaacaccggcaggcagacgaactggaggccatgatgc---------------------------------------------------------------------------------aaggcaggggctttggcctgcatcctgctgtgtgtctggccatccgggtcaacacattcctgagctgcagccagtaccacaagatgtaccgcaccgtcaaggccaccagtgggcgtcagatcttccagcccctacacaccttacgcactgcagagaaggagctcctcccaggctaccacccctttgagtggcagccggccctcaagagtgtgtccacatcctgccatgtggggatcattgatgggctatcagggtggatcgcttcggtagacgactccccagcagatacagtcacgcgacggtttcgctacgacgtggccctggtgtcagccctgaaggacctggaggaggacatcatggaggggctgagagagcgaggcctggaggacagtgcttgcacctcgggcttcagcgttatgatcaaggagtcctgcgatggtatgggggacgtcagtgagaagcatggcggagggccgcccgtcccggaaaagcctgtgcgtttctccttcaccatcatgtccgtctctattcaagctgagggagaagatgaggc------------------gatcaccattttccgggagcccaagcccaactcagagatgtcctgcaagccgctaagcctgatgtttgtggacgagtcggaccacgagactctcacaggcgtcctggggcctgtggtggccgaaaggaatgctatgaagcacagccgtctcatcctgtctgtgggcggcctttctcgctccttccgcttccacttccggggcacgggctatgatgagaagatggtgcgagagatggagggtttggaggcctctggctccacttacatctgcacgctgtgtgactccactcgggcagaggcctcccaaaacatgactctccactctgtcacccgcagccatgacgagaacctggagcgctacgaactttggaggaccaaccctcattctgagtcagctgaagagctgcgagaccgagtcaaaggcgtctctgccaagcccttcatggagacccagcccacactggacgccctgcactgtgatatcggcaatgccactgagttctacaagatcttccaggatgagataggggaggtctatcacaaggcaaaccccagccgggagcagcgtcggagctggcgggccgccctggacaagcagctgaggaagaagatgaagctgaagcctgtgatgaggatgaatgggaactatgcacggaagctgatgacccgggaggcagtggaggcagtgtgtgagctggtgtgctcagaggagcgtcaggaagctctgagggagctgatggggctctacatccagatgaagcctgtgtggcgctccacctgcccggccaaggagtgcccagacgagctctgccggtatagcttcaactcccaacgctttgcagagctgctctccaccgtcttcaagtacaggtatgacggaaagatcaccaactacctgcacaagaccttggcccatgtgccagagattgtggagagggatggctccatcggggcctgggccagcgaggggaatgagtctgggaacaagctgttcagacggttcaggaagatgaatgcccgccagtccaagacctttgagctggaggacgtgctgaagcaccactggctctacacatccaagtacctgcagaagttcatggaagctcaca---------------aggactctgccaaagctctgcaggccaccattgacactgtggggagtcaggagacacaggaggatgctgacatgtcactggatgtcccagacttttga
>Oryzias latipes
atggcggaaaggag---------------------cctggagatagatggccccagatctgtggtgcctgatgagctccatcctccccactccgagtactctcagtggaagtttaagctgtttagggtgaagtccatggagagagctcctcttcccagtaagacacagtctgagatcggagccacgctggtcatctcagctccagcagtttctgatga------------------agagactggtc---ttggtgaagctcctgccagtgttatgaaattgtgctttgggggaaaaagtaaagagaatgtggagggccctggcaggcgtgtggatatgaagctccaggaaatggacacccacatgaaccacctcaggtgtttgtgccgcatctgtggcatggccctgaggaaagtcaaaggaccactgcatgaa-------gttcatggcaatctggaggagacaagcaaatgtgcgctgcgcaaaatgggctgcaagctcacaagctggcctcaggttctcctgaacgtcttcaaagtggatgtgacagaggacgcagagtccattcacccactcttcttctgccaccgctgctgtatggttgccatacgggga---gggggggtttgtag---------cttcaccagaacacaaatttctgaatggaaacctcattcctcccactgccacctttgttatccaaaaaaactttcctt---------ccaaagaacaggaagaaaaaggagaaaagtcattcctagagcccagagtctggcaaaaaggagc----------------agatgggaccacagtgacagcatttc---tcttggcgaaaggaaagccctgagccaatacggagaacgtcaa---------------ggtcctgtgctgagagcgtggaagaaagcgggcctccagagagagcagtgggtcaggagtatcacacactgccaaaaggagcacctaagtaccaagctgatctctgaaaaacttcctgtggacttcatcatttctctcacctgccttgtgtgtgaccacttactctgtgacccagttcaatccccctgtgggcatctcttctgccgcagctgtattatgaaattaacccacgttctgggacctcactgccctgcctgcaacttttcctgtgctccagatgacctgatccctccgtccaaaacctttctatcagccctgcattccctgcttctgctctgcccttctgacggttgtgacgaagaagtcagactagattccattaaagctcactgtctgagccacaaattggaaa---ac---agatcaaatcgaccgacattagag------tttgacaattacctgctcgctaacaaaggcggaagaccccgccagcacttgctgtcattgacccgccgtgctcagaagcacaggctgagggacctgaagacccaggtgaaggaatttgcagacaaagaagagggtggtgatgttaagtccgtttgtttgaccctgttcctgcttgcactgagatcctccaatgagcatcggcaggcagatgagctggaggccatgatgc---------------------------------------------------------------------------------aaggcagaggctttggtttaaatcccgctgtgtgtttggctatccgggtcaacactttcctgagctgcagccagtatcataagatgtaccgcactgtcaaagccacaagtggacgccagatctttcagcccttgcacactctccgagccgctgagaaggagctcctgcctggctttcacctttttgaatggcagccagccctcaaaaatgtgtctacatcttgcaatgttggcattattaatggactctccgggtggacgtcatctgttgatgatatcccggctgagaccatcactcggcgctttcgctatgatgtggcactggtggcagcattgaaggatctggaggaggacatcatggatgggctgagagagagtgggatggaagacagcacttgcacctcaggcttcagcgttttgatcaaagaatgctgtgatggcatgggtgatgtcagtgagaaacacggtgggggaccagctgttcctgagaaagctgtccgcttctctttcaccatcatgtctatatctgtccaagtagaagacggagacaaaga------------------agttaccattttcacagagccaaagccaaactcagagctgtcctgcaagcccctttgcttaatgtttgtggatgagtcagaccacgagactctcacagccatcctggggccgatagtggcagagagagattcaatgaaacacagcaggctcatattgtccattggaggcctgcaacgctcctttcgcttccactttaggggcacgggttacgatgagaaaatggtgcgtgaaatggagggcctggaggcctcggggtcaacttatgtttgcacactgtgtgactccagccgagcagaggctgctcagaacatggtcttacactccgtcacccgcagtcacgacgagaatcttgaacgctatgaaatatggagaaccaacccctattctgagtctgtggatgagctgcgggacagagtcaaaggcgtgtctgccaagccgttcttggagacgcagcccacgctggacgcattacactgcgacatcggcaatgccacagaattttacaaaatcttccaggatgaaatcggagaagtgtacaaaaaggtcaaccccagtcgggaggaacggcgcagttggagagcagccttagataaacagctgaggaaaaacatgaagctcaagccaataatgaggatgaatggaaattacgcccgcaagctaatgaccatggaggctgtggaggtggtgtgtgagctggtgccatcagaggagaggagagaggctcttagggagctgatgaagctctaccttcagatgaagccagtgtggcgggccacatgcccagccaaggagtgccctgaccagctgtgtcgctacagtttcaactcccagcgttttgctgacctcctctcctctacctttaaatacaggtacaatggaaagataacaaattacctgcacaagaccctggctcatgtgcctgaaatcatagagagagatggatccataggggcctgggccagtgagggaaacgagtcagcaaacaaacttttccggcgcttcaggaagatgaatgctcgtcagtcaaaggcctttgagctggaggacgtcctgaagcaccactggctctacacttccaagttcttgcaaaagtttatggaggctcaca---------------aggactctgctaaagctttccaggccaccatcgacccagt---------ggagaccttagatgaggatgacctgtctcttgaactccctgattcatga
>Perca fluviatilis
atggcggaggagag---------------------cctggagacagatggccccagatcctccatgccggctgagctccaccatccccactctgagtactctcagtggaagtttaaactgtttcgggtgaagtccatggagaaggcccctctgcccagtgaaacacagcctgagaaaggagccttgttagagatctcacatcatgcagctccaaatat------------------agagtcagata---atgctgttagtccagggagtgttatgaaattgtgcctcgggggaaaaagcaaggaaaatgtggagggccctggctggagggtagatatgaagctacaggagatggacacccacatgaaccacctcaggtgcttgtgccgtctctgtggattgaccctgagaaaagtcaaaggaccggtgcacgac-------gttaacggggatctggatgagatcagcaagggtgccctgcgtaaaatgggctgcaagtttacaagctggccagaggtcatcctcaaagtcttcaaagtggatgtgacagaggacatagagtctgtccaacctcttctcttctgccatcgctgctgggtggtttccatacgcggc---ggcggcgtctgcag---------cttctccagaacgagcgtcccggaatggaaaccccactcttccccctgccatctttgctcccccaggaaaccttcatt---------ccagcggactggaaggaagaggcgaaaagccattcccaaagcccagagcctggcaaaaaggacc----------------aggtgggactacagcgacagcattgc---cgtgggtgagaggagggctctgagaccgttcggagaccatcatca------------ctctcctgtgctccgagcgtgcaggaaacccagcatccagagagagcaatgggtgaggaacatcacccactgccagaaagaccatgtgaataccaagctgatctcggagaagctccctgtggacttcctcttgtctttcacctgcctggtgtgtgaccacctgctctctgatccagtccagtccccctgtggacacctcttctgccgcagctgtattataaaatatagccatgttctgggacctcactgcccggcctgcaacttgtcctgcgcccctgatgatctcagcccacccaccaaaaccttcttatcagccctacattccctacctctgctctgccctaggagcggctgcggcaagcaagtaaggttagactcgttcaaagctcattgtctgggccatgagctggatggacgg---gacccaaagcagcagtcatcagaa------atcgacaactccctgcaagccaataaagggggaagaccccgtcagcacctgctgtcgcttacccgtcgtgcccagaagcatcggctgagggaaatgaagaaccaggtgagggcgtttgcagacaaagaggaaggtggcgacttgaagtctgtgtgccaggctctgtttctgcttgcactgaggtctgcgaatgaacaccggcaagcagatgagctagaggccatgatgc---------------------------------------------------------------------------------aaggcagaggctttgggttgcatcctgctgtgtgcctggccattcgggtcaacactttcctgagctgcagccagtatcacaagatgtaccggactgtcaaagccaccagtggccgccagatctttcagcccctgcactccctgcgagctgcagagaaggagcttctccctggctttcacgagtttgaatggcagcccgctctcaagaatgtgtctacatcttgtagtgttggcattattaatggagtctctggatgggcttcctcggtggatgacttcccagctgacaccatcactcggcggtttcgctatgatgtggcactggtgtcagcattaaaggatctggaggaggacatcatggaggggctgagcgagagtgggatggaagacagtgcttgcacctcaggcttcagtgtcatgatcaaggaatcctgtgatggcatgggcgatgtcagcgagaagcacggtggaggaccagctgttcctgagaaggctgtacgtttttctttcactattatgtctatctccgtcctggcagacgaggaggagaaaga------------------ggttaccatcttcactgagccaaagccaaactcagaactgtcctgtaagcccctttgcctgatgtttgtggatgagtcagaccatgagacgctcacagccgtcctggggcctatagttgcagagcgtaatgcaatgaaagagagcaggctcatcgtatccatgggtggactacctcgctcctttcgctttcacttcagaggcacgggatatgatgagaagatggtgcgtgagatggagggcctcgaggcctcagggtccacctacgtgtgcactctttgtgactccactcgggcagaggcttctcaaaacatggtgctacattccgtcacccgcagtcatgaagagaacctagatcggtatgaaatatggagaaccaaccccttttctgagtccgtagatgagctgcgagacagagtcaagggggtctctgccaagcccttcatggagacccatttaacgctggacgcattgcactgtgacatcggcaatgccactgagttctacaaaatcttccaggatgagatcggagaggtgtacaaaaaggtcaaccccagtcgggaggaacggcgcagctggagggcggccctggataaacagctgaggaagaagttgaagctgagaccggtgatgaggatgaatgggaactatgcccggaggctaatgacccaagaggctgtggaggtggtgtgtgagctggtgccctcagaggagaggagggaggccctgagggagcttataaggatctacatccagatgaagcctgtgtggcgcgcctcctgccctgccaaggagtgccccgaccagctgtgccgctacagctttaactcccagcgctttgctgacattctctcctctacatttaaatataggtatgatggaaagataaccaattacctgcacaagaccctggcccacgtgcctgaaatcatagagagagatggatccataggagcttgggccagcgaagggaacgagtcagcgaacaaactgttcaggcgtttccggaagatgaacgcacgtcagtcaaaggcctttgagctagaggatgtgttgaaacatcactggctctacacttccaagctcttgcagaagtttatggaagctcaca---------------aggactctgccaaagctttgcaagctaccattgacccagt---------ccagagccaggattatgaggaaatgtctctggaaattgatgacttttga
>Phycis blennoides 
atggcagtggagggaaggagtgtccagggggagcactgggtcaccgactgcccccggtcgtccatgcctgctgagctgcagcatccctacctgaagttctcccactggaagttcaaactgttcagggtgaggtccacggacgaggaccccatgcccagcgagaccgcccccaggagcacagccctgccggaggtcttgcccgccgccgccaccgccgc------tgccccgcagtcaggaggggagggtcccctgggtctgccggggagtgtgatgaaactgtgtctgggggggaaaagcaaggacatcgtcgaagggccgggtcgcagggtcgaccggaagctgcaggagatggacacgcacatggagaaactcaggtgtctttgccgactctgtggctcttccctgcggaaggtgaagggaccagagcgcgag-------gtccagggggctctgggggtctcgtgtcgggttgctctaagcagaatgggctgcaagttcatcacctggccggacgtcatccgcaaggtcttcaaagtcgacgtgacgggggacctagaaaccgtccaaccgccaatgttctgccaacgctgctggttgactgtcatgcgtggg---ggaggcttctgcag---------cttcaccgcagtcagggtccccgagtggagcccccactcatccctctgctccctatgttacaccaagaagccctcgtcgttccaacgccatggcaggaagaggagaaagaagagagccctttccagaggccagactctgacgaagaggtgc----------------aagtgggacccctttga------------cagtgctgaaagaagacctctcagacctgtagcccagcaccaccgccagcaccacccaggccctggcctccatccccaggccacaaccagaagacaaagagaatgctgggtcaaaagtatcacccactgccagagagaccacctgggcactaggctcgtctcggagaagctgcccgtggacctggttcgctctgtcacctgccaggtgtgtgatcacctcctctctgagccggtccagtccccgtgccgacatgtcttctgccacagctgcattgtcaaatactgccgcacactaggtccttactgcccggcttgcagccttccctgctcctccttggacctcatcacaccggctaaagccttcctgacactactgaactccctgcctcttcactgccccataaaaacctgcggggagctggtaagacatgacttgttcaggagccactgtgaggcccatcggcaggaggacgag---gggcgactggggacacagttggag------agctgcggtgacccgacccccaacaaaggagggagaccccgtcagcatctgctctccttgacccgccgggctcagaaacacagactgcgggacttgaggatccaggtgaaggcgttcgcagacacagaagaaggtggcgacgttaaggccgtgtgcctcaccttgttcctccttgccttgaggtccgacaatgagcaccgcaaagcagatgaactggaagccataatgc---------------------------------------------------------------------------------aagccagatgcttcgggctgcatgccgccgtgtgcctggcaatccgtgtcaacaccttcctgagctgcagccaatatcacaagatgtaccgcaccgtcaaagccaccagcggccgtcagatcttccagcccctgcatgcccttcgtgccgcagagaaggagctcctgcccggcttccacgccttcgaatggcagcccgccctgaagaatgtctcggcctcctgccacgtgggcatcatcaacggcctctcgggctgggaggcctcggtggatgacacccctgcggacaccatcacccggcgcttccgctacgacgtggccctggtgtcggccctgaaggacctggaggaggacattgttgacgggctgagggatcgcgggctggaggacagcgcctgcactgcgggcttctctgtcatgatcaaagagtcctgtgacggcatgggggatgtcagtgagaagcagggaggagggccggtggtcccggagaaagccgtgcgtttctccttcaccatcatgtctgtctctgtgcgcttggaggacggagagcagcacgagga------------ggtaatcctcttccaggagccaaagcccaactccgagctgtcctgtaagcccctgtgccttatgtttgtcgacgagtcagaccacgagacgctcaccgccgtcctggggccagtggcagccgagcgcaatgcgatgaagaacagccggctcatccttcccattgctgggcttccccggttcttcagcttcaagttcagaggctcgggctacgatgagaagatggtgcgggatgtggagggcttggaggcctctggctccaattacgtctgcacgctctgcgattccacccgcgctgaggcctcccgcaacatggtactccactcaatcacccgcagccacgaagagaacctggagcgctatgagacctggaggaccaatcccttctcagagtctgcggacgaactgagagacagagtgaagggggtctccgccaaacccttcctggagacccacccgacgatggacgcgctgcactgtgacatcggcaacgccacagagttctacaaaatcttccaggatgaaatcggcgaggtgttccagaagacaaacccctccagggaggagcgacggagctggagggcagccctggacaagcagctgcggaagacgatgaagctcaaaccggtgatgaggatgaacggcaactacgcccggaagctgatgagcgtggaggccgtggatgccgtgtgtgagctggtgccgtcgaaggacagacggcaggcactgaagcagctcatggagatctacttggagatgaagccggtgtggcgcgccacaagtccggccaaggagtgccccgaccagctgtgtcgctacagctacaactcccagtgcttcgctgatcttctcgcctccactttcaattacagatacaacggaaagatcaccaattacctgcataaaaccctggctcacgtgcccgagatcatagagagagacggctccatcggcgcatgggcgagcgaggggaacgagtctgcgaacaaactatttcgacggttccgcaaaatgaacgctcgccagtccaagatgtttgagctggaagatgttctgaagcatcactggctctacacttctaagtacttgcagaagtatatggaagcccaca---------------aagactcggccagggtcgtgaatgcttgttttgagccagc---------agtggctgagtgtgaggcagatatgtttctggatgatccaggtttttaa
>Poecilia formosa
atgaca-----------------------------------------------ctgtttttttgt------------------ttttttttcttctttttttttccatg-------------------------------------------------------------------------------------------------------------------------------------------------------------------------------------------------------------------------------------------------------------------------taggtgcctgtgccgcatctgtggaatggtcctgaggaaggtcaaaggacccgtgcatgat-------gtccatggtgatctggacgacgcaagcaagtgtgtgctccgcaaaatgggttgcaagtttacgagctggccagacatccttctgaaagtattcaaggtcgatgtgacggaggacgcagaatccatccaccctctttccttctgccatcgctgctggcttgccgccatacgagga---ggaggagtctgcag---------cttcactagaacaaaagtcccagagtggaaaccccacgcctcccactgctacctgtgctcccccaaaaagtcatcatt---------tcaaaggactggaagaaagaggaggaaggttgttcctaaagtccagaggttggccaaaagagcc----------------aagtgggaccacggtgacaccattgc---tgtcggtgagaagagagcccttagaccctttggagaccgccac---------------agccctgtggtgagggcctggaaaaaaaatggtatccagagagaacagtgggtaaagaatatcacacactgccaaaatgaccacctgaacaccaaactgattgcagagaagctccccgcggattttatcatttctttcacctgcctggtgtgtgaccacctgctctgtgatccagttcagtccccctgcgggcatctcttctgccgcagctgcattataaaatttacccacgttctgggaccccactgcccttcatgcaacctttcttgtgcccccgatgatctcacccctcctgccaaaaccttcttatcaactctctactctctgcctctgctgtgtccctgtgaaggttgtggtgagcacgtgcagctaggcttgttcaaggcccactgtctgaaccatgagtttgagc---cg---ggcacaaacaaacactcatctcat------tttcaaagctacctcctaaccaataagggaggacgaccccgccagcacttgctctccttaacccgtcgtgcccagaagcaccgactgaaggatctgaagaaccaggtgaaggtgtttgcagacaaagaagaaggcggcgatctgaagtctgtgtgcttgacactgtttctgctcgcgctgagatctgggaatgaacaccggcaggcagatgagctggaggccatgatgc---------------------------------------------------------------------------------aaggcagaggctttggattgagtcctgccgtgtgcctggccattcgggtcaacacattcctgagctgcagccagtatcataagatgtatcgtacagtcaaagctacaagtggccgccagatctttcagcccttgcacaccctcagagctgcagaaaaggaactccttcctggctttcaccagtttgaatggcagccagctctcaaaaatgtgtccgaatcttataatgtcggcatcataaatgggctgtcaggatggacatcttcgttagatgactccccagccgacaccatcacccggcgctttcgctacgatgtggcgcttgttgcagcactgaaggacctagaggaggacatcatggagggtctgagagacactgggatggaagatagtgcttgtaccttgggctttagggtcatgatcaaggagtgctgcgatggcatgggtgatgttagcgaaaagcatggtggaggaccagctgttcctgagaaggccgtccgcttctctttcactgtcatgtctgtctctatccaggctgaagatgaacaggagga------------------ggtcacaatttttacagagccaaagcccaattctgaactatcctgtaagcccctttgccttatgtttgtggatgagtcagaccacgagactctcactgctgttttggggcccatagttgcagagcgaaatgcgatgaaagagagcaggctcattctatctatgggcggcatgccacgctcctttcgtttccacttcaggggcacagggtatgacgaaaagatggtgcgtgaaatggagggcctggaagcttcgggatctacgtatatctgtactttgtgtgactccactagagcagaggctgctcaaaacatggtgttacactccatcacccgcagccatgatgagaatctggaacgttatgaaatatggagaaccaaccccttttctgagtccgtagatgagctacgagacagagtcaagggagtctcggccaagccctttctggagacccagcccacgctagatgcactgcactgcgacataggcaatgccactgaattctacaaaatcttccaggatgaaattggagaagtgtacaaaaaccccaaccccagcagagaggaacggcgcagctggagggcggccttggataaacagctgaggaagaagatgaagcttaagccagtgatgaggatgaatgggaactatgcccgaaggttaatgaccatggaggctaccgaggtggtttgcgaactggtgccctcagaggagaggagagaggtcctgagggaactcatgaggctctacctccagatgaaacctgtgtggcgtgccacctgtccagccaaggagtgccccgaccagctgtgccgctacagttttaactcccagcgctttgccgacctgctctccgctaccttcaagtacaggtacaacggaaaaataaccaattacctacacaagaccctggcccacgtgcctgaaatcatagagagagatggatctattggagcctgggccagcgaggggaacgagtcggcaaacaaactgttcaggcgtttcaggaagatgaatgcgcgtcagtccaaggcctttgagctggaagacgtgctgaaacaccactggctgtacacctcgaagtacttgcagaagtttatggaggctcaca---------------aagactctgctaaagctttccaggcaacaatagatccaga---------agaggtccaggatgatgaagatttgactccagaaataaccgggttttga
>Poecilia latipinna
atggcagcagagag---------------------cccagagacagacggtcccagatccttcatgcctgctgagctccagcatccccactctaagtattctcagtggaagtttaagctgtttagggtgaaatctatggagaaggcacctctgccgagtgagacacagaccgagataggaacttcattagggatctcacctcctactgctccaaatat------------------agaagcagatc---atggagggggactggcgagtgttatgaaattgtgccttgggggaaaaagcaaagaaaatgtggagggcgctggcaagagagtcgatatgaaactgcaggaaatggacacccacatgaaccatctcaggtgcctgtgccgcatctgtggaatggtcctgaggaaggtcaaaggacccgtgcatgat-------gtccatggtgatctggacgacgcaagcaagtgtgtgctccgcaaaatgggttgcaagtttacgagctggccagacatccttctgaaagtattcaaggtcgatgtgacggaggacgcagaatccatccaccctctttccttctgccatcgctgctggcttgccgccatacgagga---ggaggagtctgcag---------cttcactagaacaaaagtcccagagtggaagccccacgcctcccactgctacctgtgctcccccaaaaagtcatcatt---------tcaaaggactggaagaaagaggaggaaggttgttcctaaagtccagaggttggccaaaagagcc----------------aagtgggaccacggtgacaccattgc---tgtcggtgagaagagagcccttagaccctttggagaccgccac---------------agccctgtggtgagggcctggaaaaaaaatggtatccagagagaacagtgggtaaagaatatcacacactgccaaaatgaccacctgaacaccaaactgattgcagagaagctccccgcggattttatcatttctttcacctgcctggtgtgtgaccacctgctctgtgatccagttcagtccccctgcgggcatctcttctgccgcagctgcattataaaatttacccacgttctgggaccccactgcccttcatgcaacctttcttgtgcccccgatgatctcacccctcctgccaaaaccttcttatcaactctctactctctgcctctgctgtgtccctgtgaaggttgtggtgagcacgtgcagctaggcttgttcaaggcccactgtctgaaccatgagtttgagc---cg---ggcacaaacaaacactcatctcat------tttcaaagctacctcctaaccaataagggaggacgaccccgccagcacttgctctccttaacccgtcgtgcccagaagcaccgactgaaggatctgaagaaccaggtgaaggtgtttgcagacaaagaggaaggcggcgatctgaagtctgtgtgcttgacactgtttctgctcgcgctgagatctgggaatgaacaccggcaggcagatgagctggaggccatgatgc---------------------------------------------------------------------------------aaggcagaggctttggattgagtcctgccgtgtgcctggccattcgggtcaacacattcctgagctgcagccagtatcataagatgtatcgtacagtcaaagctacaagtggccgccagatctttcagcccttgcacaccctcagagctgcagaaaaggaactccttcctggctttcaccagtttgaatggcagccagctctcaaaaatgtgtccgaatcttataatgtcggcatcataaatgggctgtcaggatggacatcttcgttagatgactccccagccgacaccatcacccggcgctttcgctacgatgtggcgcttgttgcagcactgaaggacctagaggaggacatcatggagggtctgagagacactggaatggaagatagtgcttgcaccttgggctttagggtcatgatcaaggagtgctgcgatggcatgggtgatgttagcgaaaagcatggtggaggaccagctgttcctgagaaggcagtccgcttctctttcactgttatgtctgtctctatccaggctgaagatgaacaggagga------------------ggtcacaatttttacagagccaaagcccaattctgaactatcctgtaagcccctttgccttatgtttgtggatgagtcagaccacgagactctcactgctgttttggggcccatagttgcagagcgaaatgcgatgaaagagagcaggctcattctatctatgggcggcatgccacgctcctttcgtttccacttcaggggcacagggtatgacgaaaagatggtgcgtgaaatggagggcctggaagcttcgggatctacgtatatctgtactttgtgtgactccagtcgagcagaggctgctcaaaacatggtgttacactccatcacccgcagccatgatgagaatctggaacgttatgaaatatggagaaccaaccccttttctgagtccgtagatgagctacgagacagagtcaagggagtctcggcaaagccctttctggagacccagcccacgctagatgcactgcactgcgacataggcaatgccactgaattctacaaaatcttccaggatgaaattggagaagtgtacaaaaaccccaaccccagcagagaggaacggcgcagctggagggcggccttggataaacagctgaggaagaagatgaagcttaagccagtgatgaggatgaatgggaactatgcccgaaggttaatgaccatggaggctaccgaggtggtttgcgaactggtgccctcagaggagaggagagaggtcctgagggaactcatgaggctctacctccagatgaaacctgtgtggcgtgccacctgtccagccaaggagtgccccgaccagctgtgccgctacagttttaactcccagcgctttgccgacctgctctccgctaccttcaagtacaggtacaacggaaaaataaccaattacctgcacaagaccctggcccatgtgcctgaaatcatagagagagatggatctattggagcctgggccagcgagggcaacgagtcggcaaacaaactgttcaggcgtttcaggaagatgaatgcgcgtcagtccaaggcctttgagctggaagacgtgctgaaacaccactggctgtacacctcgaagtacttgcagaagtttatggaggctcaca---------------aagactctgctaaagctttccaggcaacaatagatccaga---------agaggtccaggatgatgaagatttgactccagaaataaccgggttttga
>Poecilia mexicana
atggcaggagagag---------------------cccagagacagacggtcccagatccctcatgcctgctgagctccagcatccccactctaagtattctcagtggaagtttaagctgtttagggtgaaatctatggagaaggcacctctgccgagtgagacacagaccaagataggaacttcattagggatctcacctcctactgctccaaatat------------------agaagcagatc---atggagggggactggcgagtgttatgaaattgtgccttgggggaaaaagcaaagaaaatgtggagggcgctggcaagagagtcgatatgaaactgcaggaaatggacacccacatgaaccatctcaggtgcctgtgccgcatctgtggaatggtcctgaggaaggtcaaaggacccgtgcatgat-------gtccatggtgatctggacgacgcaagcaagtgtgtgctccgcaaaatgggttgcaagtttacgagctggccagacatccttctgaaagtattcaaggtcgatgtgacggaggacgcagaatccatccaccctctttccttctgccatcgctgctggcttgctgccatacgagga---ggaggggtctgcag---------cttcactagaacaaaagtcccagagtggaaaccccacgcctcccactgctacctgtgctcccccaaaaagtcatcatt---------tcaaaggactggaagaaagaggaggaaggttgttcctaaagtccagagtttggccaaaagagcc----------------aagtgggaccacggtgacaccattgc---tgtcggtgagaagagagcccttagaccctttggagaccgccac---------------agccctgtggtgagggcctggaaaaaaaatggtatccagagagaacagtgggtaaagaatatcacacactgccaaaatgaccacctgaacaccaaactgattgcagagaagctccctgcggattttatcatttctttcacctgcctggtgtgtgaccacctgctctgtgatccagttcagtccccctgcgggcatctcttctgccgcagctgcattataaaatttacccacgttctgggaccccactgcccttcatgcaacctttcttgtgcccccgatgatctcacccctcctgccaaaaccttcttatcaactctctactctctgcctctgctgtgtccctgtgaaggttgtggtgagcacgtgcagctaggcttgttcaaggcccactgtctgaaccatgagtttgagc---cg---ggcacaaacaaacactcatctcat------tttcaaagctacctcctaaccaataagggaggacgaccccgccagcacttgctctccttaacccgtcgtgcccagaagcaccgactgaaggatctgaagaaccaggtgaaggtgtttgcagacaaagaagaaggcggcgatctgaagtctgtgtgcttgacactgtttctgctcgcgctgagatctgggaatgaacaccggcaggcagatgagctggaggccatgatgc---------------------------------------------------------------------------------aaggcagaggctttggattgagtcctgccgtgtgcctggccattcgagtcaacacattcctgagctgcagccagtatcataagatgtatcgtacagtcaaagctacaagtggccgccagatctttcagcccttgcacaccctcagagctgcagaaaaggaactccttcctggctttcaccagtttgaatggcagccagctctcaaaaatgtgtccgaatcttataatgtcggcatcataaatgggctgtcaggatggacatcttcgttagatgactccccagccgacaccatcacccggcgctttcgctacgatgtggcgcttgttgcagcactgaaggaccttgaggaggacatcatggagggtctgagagacactgggatggaagatagtgcttgtaccttgggctttagggtcatgatcaaggagtgctgcgatggcatgggtgatgttagcgaaaagcatggtggaggaccagctgttcctgagaaggccgtccgcttctctttcactgtcatgtctgtctctatccaggctgaagatgaacaggagga------------------ggtcacaatttttacagagccaaagcccaattctgaactatcctgtaagcccctttgccttatgtttgtggatgagtcagaccacgagactctcactgctgttttggggcccatagttgcagagcgaaatgcgatgaaagagagcaggctcattctatctatgggcggcatgccacgctcctttcgtttccacttcaggggcacagggtatgacgaaaagatggtgcgtgaaatggagggcctggaagcttcgggatctacgtatatctgtactttgtgtgactccactagagcagaggctgctcaaaacatggtgttacactccatcacccgcagccatgatgagaatctggaacgttatgaaatatggagaaccaaccccttttctgagtccgtagatgagctacgagacagagtcaagggagtctcggccaagccctttctggagacccagcccacgctagatgcactgcactgcgacataggcaacgccactgaattctacaaaatcttccaggatgaaattggagaagtgtacaaaaaccccaaccccagcagagaggaacggcgcagctggagggcggccttggataaacagctgaggaagaagatgaagcttaagccagtgatgaggatgaatgggaactatgcccgaaggttaatgaccatggaggctaccgaggtggtttgcgaactggtgccctcagaggagaggagagaggtcctgagggaactcatgaggctctacctccagatgaaacctgtgtggcgtgccacctgtccagccaaggagtgccccgaccagctgtgccgctacagttttaactcccagcgctttgccgacctgctctccgctaccttcaagtacaggtacaacggaaaaataaccaattacctacacaagaccctggcccacgtgcctgaaatcatagagagagatggatctattggagcctgggccagcgaggggaacgagtcggcaaacaaactgttcaggcgtttcaggaagatgaatgcgcgtcagtccaaggcctttgagctggaagacgtgctgaaacaccactggctctacacctcgaagtacttgcagaagttcatggaggctcaca---------------aagactctgctaaagctttccaggcaacaatagatccaga---------agaggtccaggatgatgaagatttgactccagaaataaccgggttttga
>Poecilia reticulata
atggcagcagagag---------------------cccagagacagatggtcccagatccttcatgcctgctgagctccagcatccccactctaagtattctcagtggaagtttaagctgtttagggtgaaatctatggagaaggcacctctgccgagtgagacacagaccgagattggagcttcattagggaactcacctcctaccgctccaaatat------------------agaagcagatc---atggagggggactggcgagtgttatgaaattgtgccttgggggaaaaagcaaagaaaatgtggagggcgctggcaagagagtcgatatgaaactgcaggaaatggacacccacatgaaccatctcaggtgcctgtgccgcatctgtggaatggtcctgaggaaggtcaaaggacccgtgcatgat-------gtccatggtgatctggacgacgcaagcaagtgtgtgctccgcaaaatgggctgcaagtttacgagctggccagacatccttctgaaagtattcaaggtggatgtgacggaggacgcagaatccatccaccctctttccttctgccatcgctgctggcttgccgccatacgagga---ggaggggtctgcag---------cttcactagaacaaaagtcccagagtggaagccccacgcctcccactgctacctgtgctcccccaaaaagtcatcatt---------tcaaaggactggaagaaagaggaggaaggttgttcctaaagtccagagtttggccaaaagagcc----------------aggtgggatcacagtgacaccattgc---tgtcggtgagaagcgagcccttagaccctttggagaccgccac---------------agccctgtgctgagggcctggaaaaaaaatgttatccagagagaacagtgggtaaagaatatcacacactgccaaaatgaccacctgaacaccaaactgattgcagagaagctccctgcggatttcatcatttctttcacctgcctggtgtgtgaccacctgctctgtgatccagttcagtccccctgtgggcatctcttctgccgcagctgcattataaaatttacccacgttctgggaccccactgcccttcatgcaacctttcttgtgcccccgatgatctcacccctcctgccaaaaccttcttatcaactctctactctctgcctctgctgtgtccctgtgaaggttgtggtgagcacgtgcagctaggcttgttcaaggcccactgtctgaaccatgagttggagc---cg---ggcacaaacaaacactcatctcat------tttcaaagttacctgctaaccaataagggaggaagaccccgccagcacttgctctccttaacccgtcgtgcccagaagcaccgactgaaggatctgaagagccaggtgaaggtgtttgcagacaaagaagaaggcggtgatctgaagtctgtgtgcttgacactgtttctgctcgcgctgagatctgggaatgaacaccggcaggcagatgagctggaggccatgatgc---------------------------------------------------------------------------------aaggcagaggctttggattgagtcctgccgtgtgcctggctattcgggtcaacacattcctgagctgcagccagtatcataagatgtatcgtacagtcaaagctacaagtggccgccagatctttcagcccttgcacacccttagagctgcagaaaaggaactccttcctggctttcaccagtttgaatggcagccagctctcaaaaacgtgtccgcatcttataatgtcggcatcataaatgggctgtcaggatggacatcttcgttagatgactccccagccgacaccatcacccggcgctttcgctacgatgtggctcttgttgcagcactgaaggaccttgaggaggacatcatggagggtctgagagacactggaatggaagatagtgcttgcaccttgggctttagagtcatgatcaaggagtgctgcgatggcatgggtgatgttagtgaaaagcatggtggaggaccagctgttcctgagaaggctgtccgcttctctttcactgttatgtctgtctctatccaggctgaagatgaacaggagga------------------ggtcacaatttttacagagccaaagcccaattctgaactatcctgtaagcccctttgccttatgtttgtggatgagtcagaccacgagactctcactgctgttttggggcccatagttgcagagcgaaatgcgatgaaagagagcaggctcattctatctatgggcggcatgccacgctcctttcgcttccacttcaggggcacagggtatgatgaaaagatggtgcgtgaaatggagggcctggaagcatcgggatctacgtatgtctgtactttgtgtgactccagtcgagcagaggctgctcaaaacatggtgttacactccatcacccgcagccatgatgagaatctggaacgttatgaaatatggagatccaaccccttttctgagtccgcagatgagctacgagacagagtcaaaggagtctcggccaagccctttctggagacccagcccacgctagatgcactgcactgcgacataggcaatgccactgaattctacaaaatcttccaagatgaaattggagaagtgtttaaaaaccccaaccccagcagagaggaacggcgcagctggagggcggccttggataaacagctgaggaagaagatgaagcttaagccagtgatgaggatgaatgggaactttgcccgaaggttaatgaccatggaggctaccgaggtggtttgcgaactggtgccctcagaggagaggagagaggtgctgagggaactcatgaggctctacctccagatgaaacctgtgtggcgtgccacctgtccagccaaggagtgccctgaccagctgtgccgctacagttttaactcccagcgctttgccgacctgctctccgctaccttcaagtacaggtacaatggaaaaataaccaattacctgcacaagaccctggcccacgtgcctgaaatcatagagagagatggatctattggagcatgggccagcgaggggaacgagtcggcaaacaaactgttcaggcgtttcaggaagatgaatgcgcgtcagtccaaggcctttgagctggaagacgtgctaaaacaccactggctctacacctcaaagtacttgcagaagtttatggaggctcaca---------------aagactctgctaaagctttccaggcaacaatagatccaga---------agaggtccaggatgatgaagatttgactccagaaataaccgggttttga
>Pygocentrus nattereri
atggagacagagccgag------------------ccttccggcggatgcgccgagagcctccatgccggacgagctatgccatccttattccaaattctctgactggaagttcaagctcttccgggtgcgctccatggagaaggcgcccttgcccagtgaaccacccttggagaaggaagcgcagatgagggtgga---------------------------------------tgtgcagggggatgccaggggccttcctggtagtgttatgaagctctgtttggggggcaagagcaaggagaatgtggagggggctggtaggcgggtggatctcaagctacaggagattgacacacacatgaaccatctcaggtctttatgtcgcttatgtggcgtgattctcaggaaagccaaaggcccagagcatgaa-------gtccagggaaacttggatgattccagcaagtgtgccctgcgtaggatgggttgcaaggcttctagctggtctgaggtcattctgaaagtgtttaaagtggatgtgagtggagacatggaaacaattcacccctcaaggttctgtcatcgatgctggacagtagccatgagagga---ggtggtttctgtag---------cttcactaggacaagggttcctgtgtggaagcctcatacctcacactgcctgctctgcttccccaagagactcatact---------tcagcggaggggaaggaagagaagcaaaccactacgtaatgcacactgcctgcccaagaggacc----------------aagagagactctt----caacacc-----cacggggggcaacagagtgtggagacagaccacagacaacccaga------------agcatttggcttgagggcatgggtaaaaccagctgctcagaaaaccctttgggtgaagaatataactcgctgtcagaaagaccacctaagctaccggctactccccggcgatctcccaaaagactttgtgaatggtgttacctgccaggtgtgtgagcacctgctctctgacccagtccagtccccatgccttcacctcttctgtcgcacctgcattcagaaatacagcaaatctttgggtccccagtgtccatcttgtggcatcctttttaacccatgtgacctgactagccctgccaaagcctttctctccgttctcaactctcttcctctggtctgtccaagagaaggttgtggggagtgggtcagattcgattcctttggagatcattgcctgaatcactgccttgaaacaaatgatgacgagggacaggataattcagagcagaatctggatggctacctgcctgtcaacaagggtggtcgtccccgacagcacctgctctcgctaacacgacgagcacagaagcacaggttgagagagctgaagaatcaggtgaaggcgttcgctgacaaggaggagggtggagatgtgaaggctgtgtgcttgacactgttcctgctggcactaagggccgggaatgaacacaggcaggctgatgagctggaggccatgatgc---------------------------------------------------------------------------------aaggcagggggcttggcctgcaccctgcagtgtgtctggccatacgggtcaacaccttcctcagctgtagccagtaccacaagatgtatcgcaccgtcaaggccactagtggacgccagatcttccagcccttgcacaccctccgtactgctgagaaggagcttctccctggcttccatcagtttgagtggcagcctgctctcaaaaatgtgtctacctcttgggatgtaggcatcattgatggactctctggctggacagtctctgtagatgatataccagcagataccatctctagacgatttcgctatgatgtggcactagtatcagctcttaaagacttggaggaggatatcatggagggtctaagggagagaggcttggatgacagcacttgcacttccggtttcactgtggtgatcaaggagtcatgtgatggcatgggagatgtcagcgagaagcatggaggagggccagctgttccggagaaggcggtgaggttctcttttactgtgatgtcaatcacggttcaagcagaaggtgaggaagaagc------------------agtcacaatcttccaagagcaaaaacccaactcagagctctcctgcaggcccatgtgtttgatgttcgtggatgagtctgatcatgagatgctgactgccatcttaggtcctgtagtggcagaacgtagagctatgaaggagagtcgcctcattttgtccataggtgggcttcttcgttcctttcgcttttacttccgaggcacaggctatgatgagaagatggtgagagaaatggaagggttggaggcttcaggctccacttacatctgcacactgtgtgactccacacgagctgaagcctctcagaacatggtgctgcactctatcacccgaagccatgaggaaaaccttgagcgctatgagatttggagaaccaaccctttctctgagtctgcagatgagctgcgggatcgagtgaaaggggtttcagctaagccttttatggagacccaggctactctggatgccttgcactgtgacattggcaatgctaccgagttttacaagatattccaagatgagatcggcgaaatgtacctgaaacacaatccaactcgagaggagcgccgacgctggcgatcagcccttgacaagcagctgaggaagaaggtgaagctgaagccagtgatgaggatgaatggaaactatgcccggcggctgatgacccgtgaggctgtggaggtggtgtgtgagctggttccttcagaggagcgccgcaaggccctgagagagctgatggagctgtacctccagatgaagcctgtgtggcgctccacttgcccagccagagactgccccgatcaactctgccgttacagcttcaactcccagcgctttgccgaactcttgtccaccacattcaaataccgttatgatggcaagattaccaactacctccacaagactttggcccatgtgcctgagattgtggaaagagacggctcaattggtgcatgggccagtgaggggaatgagtctgggaacaagcttttccgccgcttccgtaagatgaacgccaggcagtccaagacatttgagttagaagacatactaaaacaccactggctatacacatccaagtacctgcagaagttcatggaggctcaca---------------agaattctccaaaagcactgcaagccaccatcaacccaga---------ggaatgcccagataacttggatatggc---agacataccagacttttga
>Rhinella marina
atggagtt---------------------------gccattggtcagcactccaggaaacccagtgacaaatgaaatacagcccccgtacaccaaattctcagaatggaagtttaagctgttcagagtgaagtccctggagaggacctcctcac-----------------aagaagaaagtgatgacagtggggtgtcttgtaccagctctcaggga----aaatctccacatttcgacgtgagtactgatgacctcagccaagagtcctcaatgacgtcacctagaaatggcaaagatccggaggtcagcgtctcagataacaatgaggccgaggcgaagagactggaagaagatgcccacgtagccattttgcaacacttatgccgcatttgtggagtctcctttaagatggatcaa----cagaacaggagttaccccgtacatggaccggtagacaacgagactcaagacgttctaagacggaaagagaagaaagccacctcctggcctgaactcatctccaaggtctttaagatagatgtaaggggtgatttagactccaagcatcccacacgtttttgccataactgctggagtatcatgcatcaaaaattcagcaactcctgtagtgaggtttatttccctcgtaacaatgccgtggaatggaagcctcatagctcaacgtgtgacatgtgcaattcct----------------------ccaaaaactgggggaagagaaaaggaacgatccaccaaaattctattatcaaaaagagaaaaatcagtgtggaacatggaaagaagaacaaaaatggaaacatctcgcccctctggaagaagaa-----------------------------------------------------taagaccctgaatcaaatcaag--------------aa-----------------ccagtgcaaacatatccatcttgacgccagtttactggtggtggactatccttctgattttatcaagtcagtcacatgccaggtgtgtgaacacatattgtctgatccagtgcaaacctcatgcaaacacttgttctgcaggacttgcctcctcaaatacttcaagatcatgggttgctactgcccatcttgtagacacacctgttttccaactgatcttacaacgcccgtgaagtctttcctcagcattctgaactccttgatcttgaagtgcacagtgaccggatgtgatgaagaaatc-----------------------ctgcttggaaaatactctcaacatatctccaagcataaagaaatcaaaggtaaag----------atgcctatgctcatgtcaacaaaggtggaagacccaggcaacatctactgtccctcacaaggagagcccaaaaacaccgtcttagagagctcaagatgcaagtgaaggcttttgccgataaagaagaaggaggtgatgtgaaatcagtttgcttgactctctttctcctggccttaagagcaaggaatgaacaccgccaggcggatgagttagaggccatcatgg---------------------------------------------------------------------------------aaggtaggggagcaggactgcacccggccgtctgccttgccatacgagtaaacacttttctgagctgtagccagtaccataaaatgtacagaacagtcaaagccataactgggaggcagatcttccaacctttgcatgctctgagaaacgcagagaaagccctgctaccaggttaccatcctttcgaatggaaaccaccactgaagaacgtgtccaccagtacagaggttggcatcattgatggcctatcagggctgaatcgatccgttgatgaatatcctgttgatgcgatctccaaaaggtttagatatgatgccgctctggtttcagctttgaaagatttggaagaagatatcctcgaaggtttaaagtccaaagacctagaggaatacctttctggtcca---tttactgtggtgattaaagaatcatgtgatggtatgggagatataagtgagaagcatggctgtggacctgcagtaccagagaaggctgtccgcttctccttcaccatcatgaacataagtgtt---gccaacagcaaaaatggatc------------------tgttagaatttttgaggaggctaaacccaattctgaactttgctgcaaaccggtgtgtttaatgcttgctgatgaatcagatcacgaaactctgactgccatcctgggtcctctaatagccgaaagagaatccatgaaatgcagtgagctcctcttggaaattggaggaatacgtagaagctttaagtttatcttccggggtacaggttacgatgagaagttggtgcgtgaagttgaaggacttgaagcctcaggttctgtctatatttgtactctttgcgatgccacccgtctagaagcttctcagaacttggttttccattccattaccagaagccacagtgagaacttgcaacgctatgaaacgtggagagcgaatccttaccacgaaactgttgatgagcttcgtgacagagttaagggagtttccgcaaagccgtttattgaaaccctcccatccattgatgctttgcactgtgacattggaaacgcggcagagttttatcgaatattccaactagaaataggagaagtctacaaaaactccaaagccaccatagaagaacgaaagaaatggcaggcaacacttgacaaacaccttaggaagaggatgaatttaaagcctataatgagaatgaatggaaactttgctcgaaaactcatgaccaaggaaacagttgaggccatttgcgagctaatacattccgaagagagaagaatggccctcacagaacttatggacttgtatctgaaaatgaaaccagtgtggcgttcttcatgcccagctaaagagtgcccagagttgctctgccagtatagttaccactctcagagatttgcagagctcttgtccaccaagttcaagtatagatatgagggcaagatcaccaattacttccacaaaaccctagcccacgtcccagagatcattgaacgtgacggttctatcggcgcttgggccagtgaaggcaacgagtccggtaataaactgttcagacgcttccgaaaaatgaacgccagacaatccaaaacctatgagatggaagatgttttgaagcatcattggctttacacatctaaatatcttcagaaattcatgaatgcccatgctactctgaagaaccaaggttttaccatagatctagaaccctatcaagagcacga---------ggaagggatagattgtccggtagattctttagagttaatggaattctga
>Salmo salar
atggaggaggggac---------------------cctggagacatatgccccccggtgctccatgccggccgagctccatcacccctactccaagttctcagactggaagttcaagctgttccgggtcaggtccatggagagggccccgctgcccggggagatgcagctcgagagaggggccttgtctgacgttgtggcctctgcacccctggggga------------------aactgtgggggatgtggtgggtctcccagggagtgtgatgaagctttgcctggggggtaagagcaaggagaacatagagggcccgggaaagagagtggacctgaaactccaggagatggacacacacatgaaccacctcaggtgtctgtgccgtctctgtggcggggccctgaggaaagccaaaggtccagagcatgaa-------gtccaggggcttctggacgaggctagcaggagtgccctgcgtaggatgggctgcaaggccaccagctggccagaggtcatcctcaaggtcttcaaagtggacgtggcgggggacatggaggtcgtccatccgccgttcttctgccagcgctgctggacattggccatgcgagga---gggggcttctgcag---------cttctccaggacccatgtcccagagtggagaccccacaccaccctctgcctcctctgccaccccaagaaaccctcact---------acagaggagagggaggaagaggaggaagcccactcgtggagcccaacgcctggccaagaggtcc----------------aagtgggacctccaggataacgctgctactgttggtgagaagagagcctggagaacagtgatagatcctcacca------------gggacctggacttagaccctgggtgagatccagcgtccagagagctcagtgggtgaagaacatcaccctctgccagaaagagcaccttagtgccagactgctgtccgaggacctccctgtggacttcctgagctcagttacctgtcaggtgtgtgaccacctgttgtctgagcccgtccagtccccctgcagacacctcttctgccgcagctgcattgctaaatacatctactctctgggcccccactgcccggcttgcaccctgccctgcggccctgccgaccttactgccccagctaagggcttcctgggggtcctgcactccctgccgctgctttgccccagagagagctgtggggagcgggtacggctggactccttcagagcccactgcttgggccaccatctggaggaagtg---gatggggaccacaagtcagcagaaaattgcctggacaacttcctgcctgtcaacaaagggggaaggccccgacagcatctcttgtcactgacgaggcgtgcccagaagcaccggctgagggacctgaagacccaggtgaaagtgtttgcagagaaggaagaaggtggagacaccaagtcggtgtgcctgaccctgttcctgctagccttgagggcgggaaacgaacaccggcaggcagacgaactggaggccatgatgc---------------------------------------------------------------------------------aaggcaggggctttggcctgcatcctgctgtgtgtctggccatccgggtcaacacgttcctgagctgcagccagtaccacaagatgtaccgcaccgtcaaggccaccagtgggcgccagatcttccagcccctgcacaccttacgcgctgcagagaaggagctcctcccaggctaccacccctttgagtggcagccggccctcaagagtgtgtccacatcctgccatgtggggatcattgacgggctatcagggtgggtcgcttcggtggacgactccccagcagatacagtcacgcgtcggtttcgctacgacgtggccctggtgtcggccctgaaggacctggaggaggacatcatggaggggctgagagagcgaggcctggaggacagtgcttgcacctcgggcttcagcgttatgatcaaggagtcctgcgatggcatgggggacgtcagtgagaagcatggcggcgggccggccgtcccggaaaaagctgtgcgtttctccttcaccatcatgtccgtctctattcaagctgagggagaagatgaggc------------------gatcaccattttccgggagcccaagcccaactcggagatgtcctgcaagccgctctgcctgatgtttgtggacgagtcggaccacgagactctcacaggcgtcctggggcctgtggtggctgaaaggaacgctatgaagcacagccgtctcatcctgtctgtgggcggcctttctcgctccttccgcttccacttccggggcacgggctatgatgagaagatggtgcgagaaatggagggtttggaggcctctggctccacttacatctgcacgctatgtgactccactcgggcagaggcctcccaaaacatgactctccactctgtcacccgcagccacgacgagaacctggagcgctatgaactttggaggaccaatcctcattctgaatcagctgaagagctgcgagaccgagtcaaaggcgtctctgccaagcccttcatggagacccagcccacactggatgccctgcactgtgatattggcaatgccaccgagttctacaagatctttcaggatgagataggggaggtctatcataagacaaaccccagccgggagcagcgtcggagctggcgggccgccctggacaagcagctgagaaagaagatgaagctgaagcctgtaatgaggatgaatgggaactatgcacggaagctgatgacccgggaggcagtggaggcagtgtgtgagctggtgcgctcagaggagcgtcaggaagccctgagggagctgatggggctctacatccagatgaagcctgtgtggcgctccacctgcccggccaaggagtgcccagaccagctctgccggtatagcttcaactcccaacgcttcgcagagctgctctccaccgtcttcaagtacaggtatgacggaaagatcaccaactacctgcacaagaccttggcccatgtgccagagattgtggagagggatggctccatcggggcctgggccagcgaggggaatgagtctgggaacaagctgttcagacggttcaggaagatgaatgcccgtcagtccaagacctttgagctggaggacgtgctgaagcaccactggctctacacatccaagtacctgcagaagttcatggaagctcaca---------------agaactctgccaaagctctgcaggccaccattgacactgtggagagtcaggagacacaggaggatgctgacatgtcactggatgtcccagacttttga
>Salvelinus alpinus
atggaggaggggac---------------------cctggagacatatgctccccggtgctccatgccggccgagctccatcacccctactccaagttttcagactggaagttcaagctgttccgggtcaggtccatggagagggccccgctgcccggggagatgcagctagagagaggggccttgtctggggttgtggcctctgcacccctggggga------------------aactgtgggggatgtggtgggtctcccagggagtgtgatgaagctttgcctggggggtaagagcaaggagaacgtagagggcccgggaaagagagtggacctgaaactccaggagatggacacacacatgaaccacctcaggtgtctgtgccgtctctgtggcggggccctgaggaaagccaaaggtccagagcatgaa-------gtccaggggcttctggacgagactagcaggagtgccctgcgtaggatgggctgcaaggccaccagctggccagaggtcatcctcaaggtcttcaaagtggacgtggcgggggacatggaggtcgtccatccgccattcttctgccagcgctgctggacattggccatgcgagga---gggggcttctgcag---------cttctccaggacccatgtccctgagtggagaccccacaccaccctctgcctcctctgccaccccaagaaaccctcact---------acagaggagagggagaaagaggaggaagcccactcgtggagcccaacgcctggccaagaggacc----------------aagtgggacctccaggataacgctgctaatgttggtgagaagagagcctggagaacagtgatagatcctcacca------------gggacctggacttagaccctgggtgagatccagcatccagagagctcagtgggtgaagagcatcaccctctgccagaaagagcaccttagtgccaaactgctgtccgaggacctccctgtggacttcctgagctcagtcacctgtcaggtgtgtgaccacctgttgtctgagcccgtccagtccccctgcagacacctcttctgccgcagctgcatcgctaaatacatctactctctgggcccccactgcccggcttgcaccctgccctgcggccctgccgaccttactgccccagctaagggcttcctgggggtcctgcactccctgccgctgctttgccccagagagagctgtggggagcgggtacggctggactccttcagagcccactgcttgggtcaccatctggaggaagtg---gatggggaccacaagtcagcagaaaatagcctggacaacttcctgcccatcaacaaagggggaaggccccgacagcatctcttgtcactgacgaggcgtgcccagaagcaccggctgagggacctgaagacccaggtgaaggtgtttgcagagaaggaagaaggtggagacaccaagtcggtgtgcctgaccctgttcctgctagctttgagggcgggaaacgaacaccggcaggcagatgaactggaggccatgatgc---------------------------------------------------------------------------------aaggcaggggctttggcctgcatcctgctgtgtgtctggccatccgggtcaacacgttcctgagctgcagccagtaccacaagatgtaccgcaccgtcaaggccaccagtggacgccagatcttccagcctttgcacactttacgcgctgcagagaaggagctcctcccaggctaccacccctttgagtggcagccggccctcaagagtgtgtccacatcctgccatgtggggatcattaacgggctatcagggtgggtcgcttcggtggacgactccccagcagatacagtcacgcgtcggtttcgctacgacgtggccctggtgtcggccctgaaggacctggaggaggacatcatggaggggctaagagagcgaggcctggaggacagtgcttgcacctcgggcttcagcgttatgatcaaggagtcctgcgatggcatgggggacgtcagtgagaagcatggcggagggccggccgtcccggaaaaggctgtgcgtttctccttcaccatcatgtccgtctctattcaagctgagggagaagatgaggc------------------gatcaccattttccgggagcccaagcccaactcagagatgtcctgcaagccgctctgcctgatgtttgtggacgagtcggaccacgagactctcacaggtgtcctggggcctgtggtggccgaaaggaacgctatgaagcacagccgtctcatcctgtctgtgggcggcctttctcgctccttccgcttccacttccggggcacgggctatgatgagaagatggtgcgagagatggagggtttggaggcctctggctccgcttacatctgcacactgtgtgactccactcgggcagaggcctcccaaaacatgactctccactctgtcacccgcagccacgacgagaacctggagcgctacgaactttggaggaccaaccctcattctgagtcagcagaagagctgcgagaccgagtcaaaggcgtctctgccaagcccttcatggagacccagcccacactggacgccctgcactgtgatatcggcaatgccactgagttctacaagatcttccaggatgagataggggaggtctatcacaaggcaaaccccagccgggagcagcgtcggagctggcgggccgccctggacaagcagctgaggaagaagatgaagctgaagcctgtgatgaggatgaatggaaactatgcacggaagctgatgacccgggaggcagtggaggcagtgtgtgagctggtgcgctcagaggagcgtcaggaagccctgagggagctgatggggctctacatccagatgaagcctgtgtggcgctccacctgcccggcgaaggagtgcccagaccagctctgccggtatagcttcaactcccaacgcttcgcagagctgctctccaccgtcttcaagtacaggtatgacggaaagatcaccaactacctgcacaagaccttggcccatgtgccagagattgtggagagggatggctccatcggggcctgggccagcgaggggaatgagtctgggaacaagctgttcagacggttcaggaagatgaatgcccgccagtccaagacctttgagctggaggacgtgctgaagcaccactggctctacacatccaagtacctgcagaagttcatggaagctcaca---------------agaactctgccaaagctctgcaggccaccattgacactgtggagagtcaggagacacaggaggatgctgacatgtcactggatgtcccagacttttga
>Seriola dumerili
atggcggaggagaa---------------------cccggagacagatggccccagatccaacatgccggctgagctccaccatccccactctaagtactctcagtggaagtttaagctatttagggtgagatccatggagaaggcccctctccccagtgagacacaggctgagaacggagtcttgttagggatctcaccttctgcagctccaaaaat------------------agaattagata---atggggtgagtccagggagcgttatgaaattgtgccttgggggaaaaagcaaggagaacgtggagggcccgggccggagggtcgataagaagttagaggaaatggacacccacatgaaccacctcaggtgtctctgccgtctctgtggaatgaccctgaggaaagtcaaaggaccagtgcatgaa-------gttcatggggatctggatgaggtgagcaaaggtgtcctgcgtaaaatgggctgcaggtttaccggctggccggaggtcatcctcaaagtcttcaaagtggacgtgacggaggacacagaatctgtccacccgctctccttctgccatcgctgctggatggctgccatacgagga---ggcggcgtctgcaa---------cttctccagagtaagagtccccgagtggaaaccccactcttccccctgctacctttgctccccaaagaaatgttcatt---------ccagcggaccgggaggaagaggaggaagaccattcccagagcccagagcctggcgaaaaggacc----------------aggtgggagcacgccgacagcatcgc---cgtaggagagaagagagttctgagatcattcgcagaccgtcatca------------tggtcaggggctcaggggctggaggaaacccagcatccagagagagcagtgggtgaggaacatcacccgctgccagaaagaccacctgagcgctaaactgatctctgacaagctccctgtggacttcctcttttcttttacctgcctggtgtgcgaccacctgctctttgatccagttcagtccccctgcgggcacctcttctgccgcagctgcatcataaaatgcaaccacgttctgggaccccactgcccggcctgcaacttgtcctgtggccctgatgacctcagcccgcctgccaaagcctttttatcagctctgcattccctacctctgctttgccccaggggcggttgcggcaagcaggtaaggttggactcatttaaagctcactgtcgggaccacgagctgaatgagcat---gacgcaaataagcagtcatcagag------cttgataactacctgctagccaataaagggggaagaccccgtcagcacttgctgtcactaacccgtcgtgcccagaagcatcggctgagggatctgaagaaccaggtcaaagtgtttgcagacaaagaggaaggtggtgacctgaagtccgtgtgcctgacactgttcctgctcgcactgagatctgggaatgaacaccggcaagcagatgagctcgaggccatgatgc---------------------------------------------------------------------------------aaggcagaggctttgggttgcatcccgcagtgtgcttggccattcgggtgaacactttcctgagctgcagccagtatcacaagatgtaccggaccgtcaaagccaccagtggccgccagatctttcagcccctgcacaccctccgagcggcagagaaggagcttctccctggctttcaccagtttgagtggcagccagctctcaagaatgtgtccacatcttgcaatgttggcattattaatgggctctctggatgggcttcctcggtggatgacaccccggctgacaccatcactcggcggtttcgctatgatgtggcgctggtgtcagcattaaaggatctggaggaggacatcatggaggggctgagagagagcgggatggaagacagtgcttgcacctcaggctttactgtcatgatcaaggaatgctgtgatggcatgggcgatgtcagcgagaagcacggcggaggaccagccattcccgagaaggctgtacgtttctctttcactgttatgtctgtctctgtccgggcagaggaggaggaggagga------------------cgttaccatcttcaccgagccaaggccgaactcggagctgtcctgtaagcccctttgcttgatgtttgtggatgagtcagaccacgagacactcacagccctcctggggcctgtagttgcagagcgtcatgcaatgaaagagagcaggctcatcctctccatcggcggccttcctcgctccttccgcttccacttcaggggcacgggatacgatgagaagatggtgcgagagatggaaggcctggagtcctcggggtccacgtatgtctgcactctgtgtgactccagccgggcgaacgcctctcaaaacatggtgctacactccatcacccgcggccatgaagagaacctagaacgttatgaaatatggagaaccaaccccttctctgagtctgtggacgaactgcgagacagagtcaaaggtgtctctgcaaagcccttcatggagacccaccccacgctagatgcgttgcactgcgacattggcaatgccactgagttctacaaaatcttccaggacgagatcggggaggtgtatcaaaaggtcaaccccagccgggaggaaagacgcagctggagggccgccctagataaacagctgaggaagaagatgaagcttaaaccggtaatgaggatgaatgggaactacgcccgcaggctaatgaccctggagactgtggaggtggtgtgtgaactggtgccctcagaggagaggagagaggccctgagggagctcatgaggctctacctccagatgaggcctgtgtggcgcgccacctgcccagccaaggaatgcccagaccagctgtgccgctacagctttaactcgcagcactttgccgacctcctctcctctaccttcaaatacaggtacaacggaaagatcaccaattacctgcacaagactctggcccatgtgcctgaaatcatagagagagatggatccataggagcctgggccagtgaggggaacgagtcggcaaacaaactgttcaggcgtttccggaagatgaatgcacgtcagtcgaaggcctttgaacttgaggacgtgttgaaacaccactggctctacacctccaagtacttgcagaagtttatggaggctcaca---------------aggactctgccaaagctctgcaagctaccattgacccaat---------agagatgcaggatgatgaggatatttctctggaagtgaatgatttttga
>Seriola lalandi dorsalis
atggcggaggagaa---------------------cccggagacagatggccccagatccaacatgccggctgagctccaccatccccactctaagtactctcagtggaagtttaagctatttagggtgagatccatggagaaggcccctctccccagtgagacacaggctgagaacggagtcttgttagggatctcacctcctgcagctccaaaaat------------------agaattagata---atggggtgagtccagggagcgttatgaaattgtgccttgggggaaaaagcaaggagaatgtggagggcccgggccggagggtagataagaagttagaggaaatggacacccacatgaaccacctcaggtgtctctgccgtctctgtggaatgaccctgaggaaagtcaaaggaccagtgcatgaa-------gttcatggggatctggatgaagtgagcaaaggtgtcctgcgtaaaatgggctgcaggtttaccggctggccggaggtcatcctcaaagtcttcaaagtggacgtgacggaggacacagaatctgtccacccgctctccttctgccatcgctgctggatggctgccatacgagga---ggcggcgtctgcaa---------cttctccagagtaagagtccctgagtggaaaccccactcttccccctgctacctttgctccccaaagaaatgttcatt---------ccagcggaccgggaggaagaggaggaagaccattcccagagcccagagcctggcgaaaaggacc----------------aggtgggagcactccgacagcatcgc---cgtaggagagaagagagttctgagatcattcgcagaccgtcatca------------tggtcaggggctcaggggctggaggaaacccagcatccagagagagcagtgggtgaggaacatcacccgctgccagaaagaccacctgagcgctaaactgatctctgacaagctccctgtggacttcctcttttcttttacctgcctggtgtgcgaccacctgctctttgatccagttcagtccccctgcgggcacctcttctgccgcagctgcatcataaaatgcaaccacgttctgggaccccactgcccagcctgcaacttgtcctgtggccctgatgacctcagcccgcctgccaaagcctttttatcagctctgcattccctacctctgctttgccccagaggcggttgcggcaagcaggtaaggttggactcatttaaagctcactgtcgggaccacgagctgaatgagcag---gacgcaaatgagcagtcatcagag------cttgataactacctgctagccaataaagggggaagaccccgtcagcacttgctgtcactaacccgtcgtgcccagaagcatcgactgagggatttgaagaaccaggtcaaagtgttcgcagacaaagaggaaggtggtgacctgaagtccgtgtgcctgacactgttcctgctcgcactgagatctgggaatgaacaccggcaagcagatgagctcgaggccatgatgc---------------------------------------------------------------------------------aaggcagaggctttgggttgcatcccgcagtgtgcttggccattcgggtgaacactttcctgagctgcagccagtatcacaagatgtaccggaccgtcaaagccaccagtggccgccagatctttcagcccctgcacaccctccgagcagcagagaaggagcttctccctggctttcaccagtttgagtggcagccagctctcaagaatgtgtccacatcttgcaatgttggcattattaatgggctctctggatgggcttcctcggtggatgacaccccggctgacaccatcactcggcgctttcgttatgatgtggcgctggtgtcagcattaaaggatctggaggaggacatcatggaggggctgagagagagcgggatggaagacagtgcttgcacctcaggctttactgtcatgatcaaggaatgctgtgatggcatgggcgatgtcagcgagaaacacggcggaggaccagccattcccgagaaggctgtacgtttctctttcactgttatgtctctctctgtccgggcagaggaggaggaggagga------------------cgttaccatcttcaccgagccaaggcccaactcggagctgtcctgtaagcccctttgcttgatgtttgtggatgagtcagaccacgagacactcacagctctcctggggcctgtagttgcagagcgtaatgcaatgaaagagagcagactcatcctctccatcggcggccttcctcgctccttccgcttccacttcaggggcacgggatacgatgagaagatggtgcgagagatggaaggcctggagtcctcggggtccacgtatgtctgcactctgtgtgactccagccgggcgaacgcctctcaaaacatggtgctacactccgtcacccgcggccatgaagagaacctagaacgttatgaaatatggagaaccaaccccttctctgagtctgtggacgaactgcgagacagagtcaaaggtgtctctgcaaagcccttcatggagacccaccccacgctagatgcgttgcactgcgacattggcaatgccactgagttctacaaaatcttccaggacgagattggggaggtgtatcaaaaggtcaaccccagccgggaggaaaggcgcagctggagggccgccctagataaacagctgaggaagaagatgaagcttaaaccggtaatgaggatgaatgggaactacgcccgcaggctaatgaccctggagactgtggaggtggtgtgtgaactggtgccctcagaggaaaggagagaggccctgagggagctcatgaggctctacctccagatgaggcctgtgtggcgcgccacctgcccagccaaggaatgcccagaccagctgtgccgctacagctttaactcgcagcactttgccgacctcctctcctctaccttcaaatacaggtacaacggaaagatcaccaattacctgcataagactctggcccatgtgcctgaaatcatagagagagatggatccataggagcctgggccagtgaggggaacgagtcggcaaacaaactgttcaggcgcttccggaagatgaatgcacgtcagtcgaaggcctttgaacttgaggacgtgttgaaacaccactggctctacacctccaagtacttgcagaagtttatggaggctcaca---------------agaactctgccaaagctctgcaagctaccattgacccaat---------agagatgcaggatgatgaggatatttctctagaagtgaatgaattttga
>Seriola quinqueradiata
atggcggaggagaa---------------------cccggagacagatggccccagatccaacatgccggctgagctccaccatccccactctaagtactctcagtggaagtttaagctatttagggt-----------------------------------------------------------------------------------------------------------------------------------------------------------------------------------------------------------------------------------------------------------gtctctgccgtctctgtggaatgaccctgaggaaagtcaaaggaccagtgcatgaa-------gttcatggggatctggatgaggtgagcaaaggtgtcctgcgtaaaatgggctgcaagtttaccggctggccggaggtcatcctcaaagtcttcaaagtggacgtgacggaggacacagaatctgtccacccgctctccttctgccatcgctgctggatggctgccatacgagga---ggcggcgtctgcaa---------cttctccagagtaagagtccccgagtggaaaccccactcttccccctgctacctttgctccccaaagaagtgttcatt---------ccagcggaccgggaggaagaggaggaagaccattcccaaagcccagagcctggcgaaaaggacc----------------aggtgggagcacgccgacagcatcgc---cgtaggagagaagagagttctgagatcattcgcagaccgtcatca------------tggtcaggggctcaggggctggaggaaacccagcacccagagagagcagtgggtgaggaacatcactcgctgccagaaagaccacctgagcgctaaactgatctctgacaagctccctgtggacttcctcttttcttttacctgcctggtgtgcgaccacctgctctttgatccagttcagtccccctgcgggcacctcttctgccgcagctgcatcataaaatgcaaccacgttctgggaccccactgcccggcctgcaacttgtcctgtggccctgatgacctcagcccgcctgccaaagcctttttatcagctctgcattccctacctctgctttgccccagaggcggttgcggcaagcaggtaaggttggactcgtttaaagctcactgtcgggaccacgagctgaatgagcaa---gacgcaaatgagcagtcatcagag------cttgataactacctgctagccaataaagggggaagaccccgtcagcacttgctgtcactaacccgtcgtgcccagaagcatcggctgagggatctgaagaaccaggtcaaagtgtttgcagacaaagaggaaggtggtgacctgaagtccgtgtgcctgacactgttcctgctcgcactgagatctgggaatgaacaccggcaagcagatgagctcgaggccttgatgc----------------------------------------------------------------------------------aagcagaggctttgggtgtgcatccccagtgt-cttggccattcgggtgaacac-ttcctgagctgcagccagtataacaagatgtaccggaccgcaaaggccaccagtggccgccagatctttcagcccctgcacaccctccgagcggcagagaaggagcttctccctggctttcaccagtttgagtggcagccagctctcaagaatgtgtccacatcttgcaatgttggcattattaatgggctctctggatgggcttcctcggtggatgacaccccggctgacaccatcactcggcggtttcgctatgatgtggcgctggtgtcagcattaaaggatctggaggaggacatcatggaggggctgagagagagcgggatggaagacagtgcttgcacctcaggctttactgtcatgatcaaggaatgctgtgatggcatgggcgatgtcagcgagaaacacggcggaggaccagccattcccgagaaggctgtacgtttctctttcactgttatgtctctctctgtccgggcagaggaggaggaggagga------------------cgttaccatcttcaccgagtccaggcccaactcggagctgtcctgtaagcccctttgcttgatgtttgtggatgagtcagaccacgagacactcacagctctcctggggcctgtagttgcagagcgtaatgcaatgaaagagagcagactcatcctctccatcggcggccttcctcgctccttccgcttccacttcaggggcacgggatacgatgagaagatggtgcgagagatggaaggcctggagtcctcggggtccacgtatgtctgcactctgtgtgactccagccgggcgaacgcctctcaaaacatggtgctacactccgtcacccgctgccatgaagagaacctagaacgttatgaaatatggagaaccaaccccttctctgagtctgtggacgaactgcgagacagagtcaaaggtgtctctgcaaagcccttcatggagacccaccccacgctcgatgcgttgcactgcgacattggcaatgccactgagttctacaaaatcttccaggacgagattggggaggtgtatcaaaaggtcaaccccagccgggaggaaaggcgcagctggagggccgccctagataaacagctgaggaagaagatgaagcttaaaccggtaatgaggatgaatgggaactacgcccgcaggctaatgaccctggagactgtggaggtggtgtgtgaactggtgccctcagaggaaaggagagaggccctgagggagctcatgaggctctacctccagatgaggcctgtgtggcgcgccacctgcccagccaaggaatgcccagaccagctgtgccgctacagctttaactctcagcactttgccgacctcctctcctctaccttcaaatacaggtacaacggaaagatcaccaattacctgcacaagactctggcccatgtgcctgaaatcatagagagagatggatccataggagcctgggccagtgaggggaacgagtcggcaaacaaactgttcaggcgcttccggaagatgaatgcacgtcagtcgaaggcctttgaacttgaggacgtgttgaaacaccactggctctacacctccaagtacttgcagaagtttatggaggctcaca---------------aggactctgccaaagctctgcaagctaccattgacccagt---------agagatgcaggaggatgaggatatttctctggaagtgaatgaagtttga
>Seriola rivoliana
---------------------------------------------------------------------------------------------------------------------------------------------------------------------------------------------------------------------------------------------------------------------------------------------------------------------------------------------------------------------------------------------------------------atgaccctgaggaaagtcaaaggaccagtgcatgaa-------gttcatggggatctggatgaggtgagcaaaggtgtcctgcgtaaaatgggctgcaggtttaccggctggccggaggtcatcctcaaagtcttcaaagtggacgtgacggaggacacagaatctgtccacccgctctccttctgccatcgctgctggatggctgccatacgagga---ggcggcgtctgcaa---------cttctccagagtaagagtccccgagtggaaaccccactcttccccctgctacctttgctccccaaagaaatgttcatt---------ccagcggaccgggaggaagaggaggaagaccattcccagagcccagagcctggcgaaaaggacc----------------aggtgggagcacgccgacagcatcgt---cgtaggagagaagagagttctgagatcattcgcagaccgtcatca------------tggtcaggggctcaggggctggaggaaacccagcatccagagagagcagtgggtgaggaacatcacccgctgccagaaagaccacttgagcgctaaactgatctctgacaagctccctgtggacttcctcttttcttttacctgcctggtgtgcgaccacctgctctttgatccagttcagtccccctgcgggcacctcttctgccgcagctgcatcataaaatgcaatcacgttctgggaccccactgcccggcttgcaacttgtcctgtggccctgatgacctcagcccgcctgccaaagcctttttatcagctctgcattccctacctctgctttgccccaggggcggttgcggcaagcaggtaaggttggactcatttaaagctcactgtcgggaccacgagctgaatgagcag---gacgcaaataagcagtcatcagag------cttgataactacctgctagccaataaagggggaagaccccgtcagcacttgctgtcactaacccgtcgtgcccagaagcatcggctgagggatctgaagaaccaggtcaaagtgtttgcagacaaagaggaaggtggtgacctgaagtccgtgtgcctgacactgttcctgctcgcactgagatctgggaatgaacaccggcaagcagatgagctcgaggccatgatgc---------------------------------------------------------------------------------aaggcagaggctttgggttgcatcccgcagtgtgcttggccattcgggtgaacactttcctgagctgcagccagtatcacaagatgtaccggaccgtcaaagccaccagtggccgccagatctttcagcccctccacaccctccgagcggcagagaaggagcttctccctggctttcaccagtttgagtggcagccagctctcaagaatgtgtccacatcttgcaatgttggcattattaatgggctctctggatgggcttcctcggtggatgacaccccggctgacaccatcactcggcggtttcgctatgatgtggcgctggtgtcagcattaaaggatctggaggaggacatcatggaggggctgagagagagcgggatggaagacagtgcttgcacctcaggctttactgtcatgatcaaggaatgctgtgatggcatgggcgatgtcagcgagaagcacggcggaggaccagccgttcccgagaaggctgtacgtttctctttcactgttatgtctgtctctgtccgggcagaggaggaggaggagga------------------cgttaccatcttcaccgagccaaggccgaactcggagctgtcctgtaagcccctttgcttgatgtttgtggatgagtcagaccacgagacactcacagccctcctggggcctgtagttgcagagcgtcatgcaatgaaagagagcaggctcatcctctccatcggcggccttcctcgctccttccgcttccacttcaggggcacggggtacgatgagaagatggtgcgagagatggaaggcctggagtcctcggggtccacgtatgtctgcactctgtgtgactccagccgggcgaatgcctctcaaaacatggtgctacactccatcacccgcggccatgaagagaacctagaacgttatgaaatatggagaaccaaccccttctctgagtctgtggacgaactgcgagacagagtcaaaggtgtctctgcaaagcccttcatggagacccaccccacgctagatgcgttgcattgcgacattggcaatgccactgagttctacaaaatcttccaggacgagattggggaggtgtatcaaaaggtcaaccccagccgggaggaaagacgcagctggagggccgccctagataaacagctgaggaagaagatgaagcttaaaccagtaatgaggatgaatgggaactacgcccgcaggctaatgaccctggagactgtggaggtggtgtgtgaactggtgccctcagaggagaggagagaggccctgagggagctcatgaggctctacctccagatgaggcctgtgtggcgcgccacctgcccagccaaggaatgcccagaccagctgtgccgctacagctttaactcgcagcactttgccgacctcctctcctctaccttcaaatacaggtacaacggaaagatcaccaattacctgcacaagactctggcccatgtgcctgaaatcatagagagagatggatccataggagcctgggccagtgaggggaacgagtcggcaaacaaactgttcaggcgtttccggaagatgaatgcacgtcagtcgaaggcctttgaacttgaggacgtgttgaaacaccactggctctacacctccaagtacttgcagaagtttatggaggctcaca---------------aggactctgccaaagctctgcaagctaccattgacccaat---------agagatgcaggatgatgaggatatttctctggaagtgaatgatttttga
>Spondyliosoma cantharus
atggcggaggagag---------------------ccaggagacagatgaccccagatccaccatgccggctgagctccaccacccccactctcagtactctcagtggaagttcaaactgtttagggtgaagtccatggagaaggcacctctgcctggtgagacgcagcccgagagtggagccttgttagggatctcacctcctgcagctcccgatac------------------agtgttagcta---atggcgtgggtccagagagcgttatgaaattgtgccttgggggaaagagcaaggaaaatgtggagggcccgggccggagggtggacatcaagctgcaggaaatggagacccacatggaccacctcaggtgcttgtgccgtctctgtgggatgatgctgagaaaggtcaaaggcccattgcacgtc-------gttcacggagatctggacgaggcgagcagggtcgccctacgcagaatgggctgcaggtttacaagctggccggaggtcatcctcaaagtcttcaaagtggacgcgaccgaggacacagaagctatccaccctctgtccttctgccaccgctgctggatggtggccatacgagga---gggggcgtctgcag---------cttctccagaacaagagtacccgagtggaagccccactccgccctctgtcacctctgctaccccagaaagacctcctt---------cgagcggagcgggaggaagaggcggagagccattcaccgagcgcagagcctggccaaacggacc----------------aggtgggactacggtgacagcatt---------ggtgaaaggagagctctgagac---------------------------------gccctgtgatcaggacctggaggaaacccagcacccagcgcgagcagtgggtgaggaacatcacccactgccagacagaccacctgagcatcaagcagatctccgagaagcttcccgtcgacttcctcttttctttcacctgcctggtttgcgaccacctgctctccgatccggtccagtccccctgtgggcacctcttctgccggagctgtttcataaaatacagctacgttcttggacctcactgcccggcctgcaacttgcgctgcaccgctgatgatctcaccacgcctgccaaacccttcctatctgccctccaatccctgccactgctctgccccaggagtggctgcgacaagcaggtgaggctagactccttcaaagctcactgtctggaccatgacgcggacgaacag---gacgcatgcaagcagtcatcgcaa------ctcgacagctacttgctcaccaataaaggagggaggccccgtcagcacttgctgtccctaacccggcgtgcccagaagcatcgcctgaaggacctgaagaaccaggtgaaggtgttcgcggacaaagaggaaggcggcgacctgaagtccgtgtgcatgaccctgtttctgctcgccctgcgatctggaaatgaacaccggcaggcggatgagctagaggccatcatgc---------------------------------------------------------------------------------gaggcagaggctctgggttgcatcctgctgtgtgcctggccattcgggtcaacactttcctgagctgcagccagtatcacaagatgtaccggactgtcaaagccaccagcggccgtcagattttccagcccctgcacacgctgcgagctgcagaaaaggagcttctccccggctttcaccagtttgaatggcagccagctctcaagaatgtgtcgacgtcttgcgatgttggcattattaatgggctctctggatggtcttcctcagtggatgagaccccggctgacaccatcactcggcgctttcgctatgatgtggcactggtgtcagcattaaaggatctggaggaggacatcatggacgggctgagagagaatgggatggaagacagcgcttgcacctcgggcttcagagtcatgatcaaggaatcttgtgacggcatgggcgatgtcagcgagaagcacggcggcggaccagctgttcccgagaaggctgtgcgcttctctttcaccgttatgtctgtttccgtcctggcagacggcgaggagaaaga------------------ggttactatcttcacggagccaaagccgaactcagaactgtcctgtaagcccctttgcctgatgtttgtggatgagtcagaccacgagacgctcacagccatcctgtggcctttagttgcagagcgcaaagcaatgaaagagagcaggctgatcctatccatcggcggacttgctcgctccttccgctttcacttcagaggcaccggatacgatgagaagatggtgcgtgagatggagggcatggaggcctcggggtccacctacgtctgcactctctgcgactccagccgggcggaggcgtcccaaaacatggtactgcactccgtcacccgcaatcatgacgagaacctggaacgttacgaaatctggaggaccaaccccttttctgagtccgtagatgagctgcgagacagagtcaaaggggtgtcggccaagcccttcatggagacccatcccacgctggatgcgctgcactgtgacatcggcaacgccaccgagttctacaaaatcttccaggatgagatcggggaggtgttccagagggccaaccccagccgggaggaacggcgcagctggagggcagccctcgataaacagctgaggaagaaaatgaagcttaaaccggtcatgaggatgaacgggaactatgcccgcaagctaatgtccgaggaggccgtggaggtggtgtgcgagctggtgccctcagaggagaggagggaggccctgagggagctcatgaggctctacctccagatgaagcccgtgtggcgagccagctgcccagccaaagagtgccccgaccagctgtgccgctacagctttaactcccagcgctttgctgacctcctctcctccaccttcaaatacaggtacaacggaaagataaccaattacctgcacaagaccctggcccacgtccctgaaatcatcgagagagacggatccatcggagcctgggccagcgaggggaacgagtcggcaaacaagctgttcaggcgtttccggaagatgaatgcacgtcagtcgaaggcctttgagctggaggacgtgctgaaacaccactggctctacacgtccaagtccttgcagaagtttatggaggctcaca---------------aagactctgccaaagccctgcaagccacaatcgaaccagt---------tgagaccccggatgacgaggacatgactctggaagataatgagttttga
>Stegastes partitus
atggcggcattaag---------------------ccgagagacagatggtcccagatccaccatgccggctgaactccaccatccccactcgcagttctctctgtggaagtttaaactgttcagggtgaagtctatggagaaggcccctttgcccggcgagacacagcctgagaagggatcctcattggggacgtcgactcctgcagctctaaatat------------------agacctaaatg---atggtgtgggtccggggaacgttatgaaactgtgcctggggggaaaaagcaaggaaaatgtggagggccctggaaggagagtagatatcaagctgcaggaaatggacacccacatgaaccacctcaggagcttgtgccgtctctgcggatcgaccctgtggaaaatcaaaggaccggtgcatgac-------gttcatggagatctggatgaagtaaccaaatttgccctgcgtaaaatgggctgcaagttcaaacaatggccagatgtcatccttaaagtcttcaaagtggacgtgacaggggacgcagagtctgtgcaccccctgtccttctgccatcactgctggaaggcggccatacgaggc---ggcggcgtctgcag---------cttcaccaaaactaaagtccctgagtggaaaccccactcttccccctgctacctctgctctccccggaaaccttcatt---------ccagaggacacggaggaagaagaggaaagccgtccctcgggcccagagcctggcgaagaagacc----------------aggcgggactacggtgagagcatcgt---tgttagcgagaagagaactctgagaccgttcggagaaagtctc---------------aattctgcggtgagggtctggaggaaacccagcgtccagagagagcagtgggtgaggaacatcacgcgctgccagaaagaccacctgagcaccaagctgatctctgagaagctccccgtggacttcaccgtttccttcatctgcctggtgtgcgaccacctgctctctgacccggttcagtctccctgcgggcacctcttctgccgccactgtattataaaattgacccacgttctgggacgtcactgccccgcctgcaacttgccctgcgcccctgatgatctcaccccgcctgccaaaacctttttatcagccctgtattccctgcctctgctctgccccagggacggctgtggtgagcaggtaaggctagactcgtttaaagctcactgtcggagccatgacgtcgggg---aa---tgtgcaaaggagagttcaccggaa------gttgacaacaacgtgacagcaggtaaagggggaagaccccgccagcacttgctctcgctgacccgccgcgcccagaagcatcggctgaaggacctgaagctccaggtgaagtcgtttgcagacaaagaggaaggcggcgacctgaagtctgtgtgtttgacgctcttcctgctcgcaatgagatctctgaacgagcaccggcaggcggacgagctggaggccatgatgc---------------------------------------------------------------------------------aaggcagaggcttcgggttgaatcccgctgtgtgcttggccattcgggtcaacacgttcctgagctgcagccagtatcacaagatgtaccggactgtcaaagccacaagtggtcgccagatctttcagccgctgcacagcctccgaaccgcagagaaggagcttctccccggctttcaccagtttgaatggcagccggctctcaagaatgtgtctgcatcttgcaacgtcggcattattaacgggctctctggatgggcttcctcggtggatgactccccggctgacacaatcactcggcgctttcgctatgatgtggcactggtgtcggcgttaaaggatctggaggaggacatcatggacgggctgagagagagtgggatggaagacagcgcttgcacctcaggctttagcgtcatgatcaaggaatgttgtgatggtatgggcgatgtcagcgagaagcacggcggaggacctgttgttcccgagaaggcggtgcgcttctctttcaccgttatgtctgtctctgtcctcgcagacgaggaggaggagga------------------ggttaccattttcactgagccaaaaccaaactcagagctgtcctgcaagcccctctgcctgatgttcgtggatgagtcagaccacgagacgctcacagcactcctggggcccatagttgcagagcgtaatgcaatgaaagagagcagactcattctatccatcggcggcctgcctcgctccattcgcttccacttcaggggcacggggtatgacgagaagatggtgcgtgagatggagggcctggaggcctcggggtccacgtacgtctgcactctgtgtgactccactcgtgcagaagcctctcaaaacatggtgctccactccatcactcgcaatcacgaggagaacctagaacgatatgagatctggagaagcaaccccttctccgagtctgcagacgagctgcgagaccgagtcaaaggggtctccgccaagcccttcatggagacccagcccacgctggacgcgttgcactgcgacatcggcaacgccagcgagttctacaaaatcttccaggacgagattggggaggtgtacaaaaaggccaaccccagccgggaggagcggcgcagctggagggccgccctggataaacagctgaggaagaagatgaagcttaaaccggtaatgaggatgaatgggaactacgcccgccggctaatgaccctggaggctgtggaggtgatatgtgagctggtgccctccgaggagaggaaggaggtcctgagggagctcatgaggctctacctgcagatgaagcctgtgtggcgcgccacctgtccggccaaagaatgccccgaccagctgtgccgctacagcttcaactcccagcgctttgctgacctcctctcctccgccttcaaatatagatacaacgggaagataaccaattacctgcacaagaccctggcccacgtgcctgaaatcatagagagggagggatccataggagcctgggccagcgaggggaacgagtccgcaaacaagctgttcaggcgtttccggaagatgaatgcacgtcagtcgaaggcgtttgagctggaggacgtgctgaagcaccactggctctacacctccaagtacctgcagaagtttatggaggctcaca---------------aggactctgccagagctctacaagctaccatggacccagc---------agagatccccgatgatgaagatatgtctttgga---tattgatttttga
>Symphodus melops
atggcggaggaaag---------------------cctggaaacagatgatcccaggtcctccatgccggctgagctccatcacccccactctaagtactctcaatggaagttcaaactgtttcgcgtgaggtccatggagaaggcccctctgcccagtgagacccaacctgagcaaggagccttgttagggatctcacttcctgcagctacaaattt------------------agggatagatc------aaacgagtccaggcagtgtcatgaaattgtgcctcggggggaaaagtaaggaaaatgtggagggcccaggccggagggtagatatgaagctacaggaaatggacacccatatgaactacctaaggtgcttatgccgtctctgtggaatggccttgagaaaagtcaaaggaccggtgaaggat-------gttcatagtcacctggatgaggcgagcaaaggtgccctgcgtaaaatgggctgcaaatttaccagctggtcagaggtcattctcaaagtcttcaaagtggatgtgacagaggacacagaatctatccacccttcatctttctgtcatcgctgctggatggttgccatgcgagga---ggaggtgtctgcag---------cctctccagaacaagagtcccagagtggaaagctcacttttcccactgccacctttgcttccccaggaaaccttcact---------tcatcggactggtagaaagaggcaaaaagccattcccagagcccagagccttgcaaaaaggacc----------------aagaaagatcatggcaacaacattgt---cattggagagaggaggaccctaagaccatttggaaactatcatca------------gggccctgtgttaagggggtggaggaaacccagcttacagagagagcaatgggtgaaaaacatcacccaatgccagaaagagcacctcagtactaagatgatctctgagaatctccctgcagactttctatattcttttagctgtatggtgtgtgaccacctgctctctgaccctgtccaggccccatgtgggcaccttttctgccgaagctgtatcatgaagtttatttacgttctgggaccacattgcccagcctgcaacttgccctgtgcctctgaagattttataacgccagcgaaagcattcttatcagccctactttctttgcccctgctctgctcaagcagtggctgcggcaagcaagtaagcctggactcatttaaagctcattgtctaagtcatgaactggatgagcag---aatgcaagccagcagtcatcagaa------cttgacaactacctgctgaccaacaaaggggggcgaccccgtcagcacttgctaatgctaactcgtcgtgcccagaagcacaggctgagagagctgaagaatcaggtgaaggtgtttgcggacaaagaggaaggtggtgacctaaagtctgtgtgccagactctgttcctactcgcgctgagatctgagaatgaacaccgacaggcagatgatcttgaagccatgatgc---------------------------------------------------------------------------------aaggcagaggctttgggttgcatcctgctgtgtgtttagccatccgggtcaacactttcctgagctgcagccagtatcataagatgtacaggactgtcaaagccaccagtggccgccagatctttcagcccctgcacaccctgcgagctgcagaaaaggagcttctccctggatttcacgagtttgaatggcagccagcgctcaagaatgtgtctacatcttgcaatgtcggcattattgatgggtttgctggatgcacctcctctgtggatgactctccaactgacactataactcgccggtttcgctatgatgtggcattggtgtcagccttaaaggatctggaggaggacatcatggaggggctgagagagagtggactggaagacagtacttgcactttaggtttcagtgtcatgatcaaggaatcttgtgacggcatgggcgatgtcagcgagaagcatggcggaggaccagttgttcctgagaaggctgtacgtttctctttcactgttatgtcagtctctgtcctggcagaaggcaaggagaaaca------------------ggttaccattttcactgagccaaagccaaactcagaactgtcctgtaaacccctttgcttgacatttgtggatgaatcagaccatgagacactcacggcagtcttgagccctgttgttgcagagcgtgaagcgatgaaagaaagcaggctcatcctatccatggggggactgcttcgctccttccgcttgcactttagaggcacaggatatgatgagaagatggtgcgtgagatggagggccttgaggcttcagggtccacctacatctgcactctttgtgactcgagtcgagctgaggcctctcaaaacatggtgctccactctgtcacacgcagtcacggcgagaacctagaacgttacgaaatatggagaaccaaccctttttctgagtcagcagatgagcttcgagaaagggtcaaaggtgtctccgccaagcccttcatggagactcagccaactcttgatgcgttacactgtgacattggtaatgccactgagttctacaaaatcttccaggacgagatcggggaggtgtttcaaaaggtcaacccaacccgggacgaacggcgtagctggagggcagccctcgacaaacagctgaggaagaagatgaagatcagaccagtaatgaggatgaatgggaactatgcacgcaggctaatgacccaagaggctatagaggtggtgtgtgagctggtgcccacagaggagagaagggaggcccttagggagctcatgaggctctacctccagatgaagcctgtttggcgagccacctgcccagccaaagagtgccctgaccagctgtgtcgctacagcttcaactcccagcgctttgctgacctcctctcctccaccttcaaatacaggtacaatggaaagataaccaattatctgcacaaaaccctggcccatgtgcctgaaatcatagagagagatggttccataggggcctgggccagcgaggggaatgagtcagcaaacaaactgtttcggcgtttcagaaagatgaatgcacgtcagtcaaaaacttttgaactggaggatgttttgaaacatcactggctctacacctccaagtacctgcagaagtttatggaagctcaca---------------aagactctgccaaagcttttcaagctaccatcgacccagt---------agagagccaggataatgagtacttgtctctggaaatgaatgagttttga
>Xiphophorus couchianus
atggcagcagagaa---------------------cccagagacagacggtcccagatccttcatgcctgctgagctccagcatccccactctaagtattctcagtggaagtttaagctgtttagggtgaaatctatggagaaggcacctctgccgagtgagacacaaactgagataggagcttcattagggatctcacctcctaccgctccaaatat------------------agaagcagatc---atggagggggactggcgagtgttatgaaattgtgccttgggggaaaaagcaaagaaaatgtggagggcgctggcaagagagttgatatgaaactgcaggaaatggacacccacatgaaccatctcaggtgcctgtgccgcatctgtggaatggtcctgaggaaggtcaaaggacctgtgcatgat-------gtccatggtgatctggatgacgcaagcaagtgcgtgctccgcaaaatgggttgcaagtttacgagctggccagacatacttctgaaagtattcaaggtggatgtgacagaggacgcagaatccatccaccctctttccttctgccatcgctgctggcttgccgccatacgagga---ggaggggtctgcag---------tttcactagaacaaaagtcccagagtggaagccccacacctcacactgctacctgtgctccccgaaaaagtcatcatt---------tcaaaggactggaagaaagaggaggaaggttgttcctaaagtccagagtttggccaaaagagcc----------------agatgggaccacggtgacaccattgc---tgttggtgagaagagagcccttagaccctttggagacctccac---------------agtcctgtgctgagggcctggaaaaaaaatggtatccagagagaacagtgggtaaagaatatcacacactgccaaaatgaccacctgaacaccaaactgattgcagagaagctccctacggattttatcatttctttcacctgcct------------------------------------------------------------------------------------------------------------------------------------------------------------------------------------------------------------------------------------------------------------------------------------------------------------------------------------------------------------------------------------------gaagcaccgtctgaaggatctgaagagccaggtgaaggtgtttgcagacaaagaagaaggcggtgatctgaagtctgtgtgcttgacactgtttctgctcgctctgagatctgggaatgaacaccggcaggcagatgagctggaggccatgatgc---------------------------------------------------------------------------------aaggcagaggctttggattgagtcctgccgtgtgcctggccattcgggtcaacacattcctgagctgcagccagtatcataaaatgtatcggacagtcaaagctacaagtgggcgccagatctttcagcccttgcacaccctcagagctgcagaaaaggaacttcttcctggctttcaccagtttgaatggcagccagctctcaaaaacgtgtccacatcttataatgttggaatcataaatgggctgtcaggatggacatcttcgttagatgactccccagctgacaccatcacccggcgctttcgctatgatgtggcgcttgttggagcactgaaggaccttgaggaggacatcatggaaggtctgagagacactggaatggaagatagtgcttgcaccttgggctttagagtcatgatcaaggagtgctgtgatggcatgggtgatgttagcgaaaagcatggtggaggaccagctgttcctgagaaggctgttcgcttctctttcactgttatgtccgtctctatccaggctgaagatgaacaggagga------------------ggtcacaatttttacagagccaaagcccaattctgaactatcctgtaagcccctttgccttatgtttgtggatgaatcagaccatgagactctcactgctgttttggggcccatagtcgcagagcgaaatgcgatgaaagagagcaggctcattctgtctatgggtggcatgccacgctcctttcgcttccacttcaggggcacaggatatgatgaaaagatggtgcgtgaaatggagggcctggaagcttcgggatctacatacatctgtactttgtgtgactccagtcgagcagaggctgctcaaaacatggtgctacactccgtcacccgcagccatgatgagaatctggaacgttatgaaatatggagaaccaaccccttttctgagtctgtagatgagctacgagacagagtcaaaggagtctcggccaagccctttctggagacccagcccacgatagatgcattacactgcgacataggcaatgccactgaattctacaaaatcttccaggatgaaattggagaagtgtataaaaaccccaaccccagcagagaggaccggcgtagctggagggcagccttggataaacagctgaggaagaagatgaagcttaaaccagtgatgaggatgaatgggaactatgcccgaaggttaatgaccatggaggctactgaggtggtttgtgaactggtgccctcagaggagaggagagaggtcctgagggaactcatgaggctctacctccaaatgaaacctgtgtggcgtgccacctgtccagccaaggagtgccctgaccagctgtgccgctacagttttaactcccagcgctttgctgacctgctctccgctactttcaagtacaggtacaatggaaaaataaccaattacctgcacaagaccctggcccatgtgcctgaaatcatagagagagatggatctattggagcctgggccagcgaggggaacgagtcggcaaacaaactgttcaggcgtttcaggaagatgaatgcacgtcagtccaaggcctttgaactggaagacgtgctaaaacaccactggctctacacctctaagtacttgcagaagtttatggaggctcaca---------------aagactctgctaaagctttccaggcaacaatagatccaga---------agagatccaggatgatgaagatttgactccagaaataaccgggttatga
>Xiphophorus hellerii 
atggcagcagagaa---------------------cccagagacagacggtcccagatccttcatgcctgctgagctccagcatccccactctaagtattctcagtggaagtttaagctgtttagggtgaaatctatggagaaggcacctctgccgagtgagacacaaactgagataggagcttcattagggatctcacctcctactgctccaaatat------------------agaagcagatc---atggagggggactggcgagtgttatgaaattgtgccttgggggaaaaagcaaagaaaatgtggagggcgctggcaagagagttgatatgaaactgcaggaaatggacacccacatgaaccatctcaggtgcctgtgccgcatctgtggaatggtcctgaggaaggtcaaaggacctgtgcatgat-------gtccatggtgatctggatgacgcaagcaagtgcgtgctccgcaaaatgggttgcaagtttacgagctggccagacatacttctgaaagtattcaaggtggatgtgacagaggacgcagaatccatccaccctctttccttctgccatcgctgctggcttgccgccatacgagga---ggaggggtctgcag---------tttcactagaacaaaagtcccagagtggaagccccacacctcacactgctacctgtgctccccgaaaaagtcatcatt---------tcaaaggactggaagaaagaggaggaaggttgttcctaaagtccagagtttggccaaaagagcc----------------aggtgggaccacggtgacaccattgc---tgttggtgagaagagagcccttagaccctttggagacctccac---------------agtcctgtgctgagggcctggaaaaaaaatggtatccagagagaacagtgggtaaagaatatcacacactgccaaaatgaccacctgaacaccaaactgattgcagagaagctccctacggattttatcatttctttcacctgcctggtgtgtgaccacctgctctgtgatccagttcagtccccctgcgggcatctcttctgccgcagctgcattataaaatttacccacgttctgggaccccactgcccttcatgcaacgtttcgtgtgcccccgatgatctcatccctcctgccaaaaccttcttatcaactctctactctctgcccctgctgtgtccctgtgaaggttgtggtgagcatgtgcagttaggcttgttcaaggcccactgtctaaaccatgagttggagc---cg---ggtacaaacaaacacttatctcat------tttcaaagctacctgctaaccaataagggaggaagaccccgccagcacttgctctccttaacccgtcgtgcccagaagcaccgtctgaaggatctgaagagccaggtgaaggtgtttgcagacaaagaagaaggcggtgatctgaagtctgtgtgcttgacactgtttctgctcgctctgagatctgggaatgaacaccggcaggcagatgagctggaggccatgatgc---------------------------------------------------------------------------------aaggcagaggctttggattgagtcctgccgtgtgcctggccattcgggtcaacacattcctgagctgcagccagtatcataaaatgtatcggacagtcaaagctacaagtggccgccagatctttcagcccttgcacaccctcagagctgcagaaaaggaacttcttcctggctttcaccagtttgaatggcagccagctctcaaaaacgtgtccacatcttataatgttggcatcataaatgggctgtcaggatggacatcttcgttagatgactctccagctgacaccatcacccggcgctttcgctatgatgtggcgcttgttggagcactgaaggaccttgaggaggacatcatggaaggtctgagagacactggaatggaagatagcgcttgcaccttgggctttagagtcatgatcaaggagtgctgtgatggcatgggtgatgttagcgaaaagcatggtggaggaccagctgttcctgagaaggctgttcgcttctctttcactgttatgtccgtctctatccaggctgaagatgaacaggagga------------------ggtcacaatttttacagagccaaagcccaattctgaactatcctgtaagcccctttgccttatgtttgtggatgaatcagaccacgagactctcactgctgttttggggcccatagtcgcagagcgaaatgcgatgaaagagagcaggctcattctgtctatgggtggcatgccacgctcctttcgcttccacttcaggggcacaggatatgatgaaaagatggtgcgtgaaatggagggcctggaagcttcgggatctacatacatctgtactttgtgtgactccagtcgagcagaggctgctcaaaacatggtgctacactccgtcacccgcagccatgatgagaatctggaacgttatgaaatatggagaaccaaccccttttctgagtctgtagatgagctacgagacagagtcaaaggagtctcggccaagccctttctggagacccagcccacgatagatgcattgcactgcgacataggcaatgccactgaattctacaaaatcttccaggatgaaattggagaagtgtataaaaaccccaaccccagcagagaggaccggcgcagctggagggcagccttggataaacagctgaggaagaagatgaagcttaaaccagtgatgaggatgaatgggaactatgcccgaaggttaatgaccatggaggctactgaggtggtttgtgaactggtgccctcagaggagaggagagaggtcctgagggaactcatgaggctctacctccagatgaaacctgtgtggcgtgccacctgtccagccaaggagtgccctgaccagctgtgccgctacagttttaactcccagcgctttgctgacctgctctccgctaccttcaagtacaggtacaatggaaaaataaccaattacctgcacaagaccctggcccatgtgcctgaaatcatagagagagatggatctattggagcctgggccagcgaggggaacgagtcggcaaacaaactgttcaggcgtttcaggaagatgaatgcacgtcagtccaaggcctttgaactggaagacgtgctaaaacaccactggctgtacacctctaagtacttgcagaagtttatggaggctcaca---------------aagactctgctaaagctttccaggcaacaatagatccaga---------agagatccaggatgatgaagatttgactccagaaataaccgggttatga

cluster 2

>Clupea harengus
atgccagatgaggtgca-gcacacgtactccaagttctcggactggaagttcaagttgttccgggtcaggtccatggagaaagtgcccctgcccagtgag------------------ccctccccaaacgtggttccctcgaagcccccgggggaagtgggagatgtaggtccggggcatccaggcagcctcatgaggctctgcctcgggggcaagagcaaggagaatgtggaggccaacagccagcgcgtggaccagaagctgcaggagattgacactcacatgagctgcctcaagagtttgtgccgcctttgtgggatgtcactgcacaaagccaaggggcctgagcacgaggcccagggtgcgttggatgagggcagccgtctctccctgcgcaggatgggctgcaaggcccagggctggcccgacgtcatcctcaaggtcttcaaggtggacgtgacggccgacatggagaccgtgcacccccagaccttctgccaccgctgctggatggcagccattagggggggcggcttctgctccttcgtcccaaccaaggtgcccgagtggcggcctcacacctcgggatgtccgctctgcttccccacgaggccctcggcctaccagcgcaaagggcgcaagcgcgccaaagccctccggagg------gccccatctctggccaagaggaggaagtgggaggcccagggctccgctgctggcgtcgggggcaagaggatgctgagggccttggtggaccagcagcagcagggacccgtgagcaggagcagagtgaagcccggtgcacagagagccctttgggtgaagaacatcaccctctgccagaaagagcacctaagtgccaagctgctgcccgccgacctccctgccgacttcctttgcgccgtcacgtgccaggtgtgcgaccatctgctgagcgacccagtccagtccccctgcagacacctcttctgccgcggctgcatcctcaagtacagccgggcgctgggcacccagtgtcctgcctgctccctgccctgccagcccacagacctcaagagtccacccaagaccttcctggcggtgctgcagtccctgtccctgctgtgccccagggaggactgtggggagcgggtcaggatggactccttcagggcacactgcctggaccacttccagcagaggcagccggaaaaggacgacccgctgggcctccacgcagacagggagctggacaggtacctgccggtgaacaagggcggccgcccgcgtcagcacctgctctccctcaccaggcgtgcgcagaagcaccggctcaaggagctgaagaaccatgtgcgggcgttcgccgacaaagaggaagggggggacaccaagtccgtctgcctgacactcttcctcctggctctcagggcggggaacgaacacaaacaggcggatgagctggaggccacgatgcaaggcagggggtatggtttgcatcccgctgtgtgcctcgccatcagggtcaacaccttcctcagctgcagccagtaccacaagatgtaccgcaccgtcaaggccaccagtgggcgccagatcttccagcccctgcacaccctgcgtgcagcggagaaggagctgctgcccggctttcaccccttcgagtggcagccggccctgaagggcgtgtccagcagctgggacctgggcatcctggacgggctctcgggctggaccagctcggtggaggacatccccgcggacaccatcgcccgccgcttccgctacgacgtggccctggtgtcggcgctgaaggacatggaggaggacatcatggagggtctgaaggagcacggcctggaagatagctctgtgacc---gggttcagcgtcaccatcaaggagtcctgcgacggcatgggcgacgtgagtgagaagcacggcaacggcccgccggtacccgagaaggccgtgcgcttctccttcaccgtcatgtcggtgtccgtgcaggtggagggggaggaggccggcgtgctcatcttccatgagatgaagcccaactcggagctctcctgcaagccgctgtgcctgatgctcgtggacgagtcggaccacgagacgctgacggccatcttggggccagtggtggccgagcgcaacgccatgaaggagagccggctcatcctgtcgttgggcggtatgatgcgttccttccgcttccacttccgcggaacgggctacgacgagaagatggtgcgtgagatggaggggctggaggcgtccggctccacctacatctgcacgctgtgcgactccacccgctccgaggcctcgcacaacatggtgctgcacagcatcacgcgcagccaccaggagaacctggagcgctacgagctgtggcgctccaacccattctccgagtcggcggacgagctgcgcgatcgcgtcaagggtgtctctgccaagcccttcatggagacgacgcccacgctggatgcgctgcactgcgacatcggcaacgccaccgagttctacaagatattccaggacgagattggcgagatgcacgcgcgcggcgacaacccgccgagccgcgaggaacggcgtcggtggcgcgcaacgctcgacaagcagctgcgcaagaagatgaagctgaagccggtgatgcgcatgaatggcaactacgcccggcggctgatgacggcggaggcggcggaggtggtgtgcgagctggtgcgctcggacgagcggcggcaggcgctgcgggagctcgtggagctctacatgcagatgaagccggtgtggcgctccacgtttcccgcccgcgaatgccccgaccagctgtgccagtacagcttcaactcgcaacgcttcgcagagctgctctccaccaccttcaagtaccgctacgatggcaagatcaccaactacctgcacaagacgctggctcacgtgccggagatcgtggagagggatggctcaatcggcgcctgggccagcgagggcaacgagtccggtaacaagctcttccgacgcttccgcaagatgcacgcacgccagtccaagagcttcgagctggaggacgtgctgaagcaccactggctctatacttccaaatacctgcagaagtttatggaggcccataagaactcggccaaggccttacaggccaccatcaacccagaggagattgtggatgacagtgatatgttactggagactccagacttctga
>Larimichthys crocea
atgccagctgagcttca-acatctccactctaagtactctcagtggaagttcaaactctttagggtgaggtccatggagaaggcacctctgcccagtgagaaacagtctgagaaaggagtcttgttagggatctcgtctccaacagctccaaatatagagttagataatggtgtggg---tccagggagtgttatgaaattatgccttgggggaaaaagcaaggaaaatgtggacggtccaggccagagggtggatatgaagctacaagaaatggacacccacatgaaccacctcaggtgcttgtgccgtctttgtggaacgctgctgagaaaggttaaaggaccattgcatgatgttcatgggggtctggatgagacaagcaaacttgccctgcgtaaaatgggttgcaagtttcccagctggccagaggtcatactcaaagttttcaaagtggacgtgaccgaggacatagaatctgtccatcctctgtccttctgccatcgctgctggctggctgccatacgaggagggggcgtctgcagcttctctaaaataagagtcccggagtggaaaccccactcttccctctgtcacctttgcttccccaggaaaccttca-tt--tcagcggactgggaggaagaggcgaaaagccattctcagagctcaggcccagagcctggcaaaaaggaccagatggga---ccacagtgacagcttcgctgttggtgaaaggagggttctcagaccattcggagac---cgtcatcatggtcctgtgctgagaggctggaggaaaactaccgcacagagagatcaatgggtgaggaacatcacccactgtcagaaagaccacctgagttccaagctgatctctgagaagctccctgtagactttgtcttttctttcacctgtctggtgtgtgatcacctcctctgtgatccagtccagtccccctgtgggcatctcttctgccgcagctgttttataaaatacagctatgttctaggacctcactgcccggcctgtaacttgcgctgtggccctgatgacctcatctcgcctgccaaagccttcttatcagctctacaatgcctacctctgctatgccctagaagtggctgtggcaagcaggtaattctagactcatttaaagctcattgtttggaccatgacctggatgaccaggatgaaaacaggaagtcat------------tagga------cttgacaatgatctgctaaccaataaaggtggaagacctcgtcagcacttgctatccctaacccgtcgtgcccagaagcatcggcttaaggaactgaagaaccaagtgaaggtgtttgcagacaaagaagaaggtggtgacctgaagtctgtgtgtcagactctgtttctgcttacactgagatctgcaaatgaacaccggcaggcagatgagctagaggccatgttgcaaggcagaggcgctgggctgcatcctgctgtgtgtttggccattcgggtcaacactttcctgagctgcagccagtaccataagatgtaccggactgtcaaagcagccagtggtcgccagatttttcagcccctgcatgccctgcgaactgcggagaaggagcttctccctggctttcaccagtttgaatggcagccagctctcaagaatgtgtcttcttcttgcaatgttggcattattaatgggctcgctggattgacttcctcagtggatgatttcccagctgacaccatcactcggcggtttcgctatgatgtggcacttgtgtcagcattaaaggacctggaggaggacatcatggatgggctgagagagagtgggatggaagacagtgcttgcacctcaggcttcagtgtcatgatcaaagaatcttgtgatggcatgggcgatgtcagcgagaagcatggtggaggaccagttattcccgagaaggctgtacgtttctctttcactattatgtctgtctctgtcctagcagacgaggaggaggaagaggttaccatcttcacagagccaaagccaaactcagaactctcctgcaagcccctttgcctgacatttgtagatgagtcagaccatgagacactcacagccatcctgtggcctatcgttgcagagcgtgacgcaatgaaagagagtaggcttatcctacccataggtggactacctcgttccttccgctttcacttcagaggcacaggatacgatgagaagatggtgcgtgagatggagggcctcgaagcctcagggtccacctacatctgcactctttgtgactccggtcgggcagaggcctctcaaaacatggtgctacactccatcacccgcaatcatgaagagaacttagaacgttatgaaatatggcgaaccaaccccttttctgagtctgtagaggagctgcgagagagagtcaaaggggtttctgccaagcctttcatggaaacacaccccacactggatgcattacattgtgacataggcaatgccactgagttctacaaaatcttccaggatgagatcggggaggtgtatgaaaaggtcaac------cccagccgggaggagcggcgcagctggagggcagccctagataaacaactgagaaacaagatgaagcttaaaccggtaatgaggatgaatgggaactatgcccgccggctaatgaccatggaggctgtggaggtagtgtgtgagctggtgccctcagaggagagaagggaggtcctgagggagcttatgaggctctacgtgcagatgaagcctgtgtggcgtgccacctgcccagccaaggagtgccctgaccagctgtgccgctacagtttcaactcccagcgctttgccgacctcctctcctctgcctttaaatataggtacaatggaaagataaccaattacctgcacaagaccctggcccatgtgcctgaaatcatagagagagatggatctataggagcctgggccagcgaggggaatgagtctgcaaacaaactgttcagacgtttcaggaagatgaatgcacgtcagtcaaaggcctttgagcttgaggatgtgttgaaacatcactggctctacacttccaagtacttgcagaagttcatggaagctcacaaagacccggtcaaagccctgcaagcttgcattgagccagtagagaatcaggacgatgaggacatgtctcttgaagttaatgatttttga
>Monocentris japonicus   
atgccggctgagctcca-ccacccctactctaagttctcacactggaagtttaaactgttcagggtaaagtccatggagaaggcccctctgcccagtgaggcacagcctgagaaaggagccttggctggcatcttgaatcctggagctcgaaggtcaacactacacaatggtgtggatcttccagggagtgtgatgaaattgtgcctagggggaaaaagcaaggaaaatgtggagggtccaggccggagactagatatgaaactacaggagatggacactcacatgagccacctcaggtgtctgtgtcgactctgcggaatggctctaaggaaagtaaaaggcccagaacatgaggtgcaagggactctggacgaagcaagcaggggtgcgttgcgtaggatgggctgtaagttcactagctggccagaagtcatcctcaaggtcttcaaagtggatgtgacagatgatatcgaaaccatccaccctctgtctttctgccatcgctgttggatggctgccatccgaggaggaggcttctgcagcttctccaggactagagtgcccgagtggaaaccccactcttccatctgccccctttgcttcccaaggaaatcttca-ct--ccagcgaagtgggaggaagaggaggaagcccgttcgtaga------gcccagtgtctggcaaaaaggaccaagtggga---ccactatgataaccctggtactggtgagaagagagctctgagacctgtaggagac---catcaccatggtcctgcactcagaacctggatgaaacccagtgtccaaaaagagcaatgggtgaagagcattacgcactgccagaaagaccacctgagtaccaggctgatttctgaggagctccctgtcgacttcctctgctccatcacctgcctgttgtgtgatcacctgctctctgacccagttcagtctccctgtggacacctgttctgccgcagctgcattaggaaatataaccacgctcttggaccgcactgcccggcctgtaacttgtcctgtgcacccactgacctcactacccctgccaaggtctttttggctgtcctgcactcccttcctctgctctgccccaggggtgactgtggggagcaggtaaggctagattcattcaaagcccactatctaggtcaccagctggaagaacaggatgcaaaccagaagtcac------------cagagaagcaccttgacaactatctgctaatcaataaaggaggaagaccccgtcagcacttgctatcactaacacgccgtgcccagaaacatcggctgaaggacctgaagaaccaagtgaaggtgtttgcagacaaagaggaaggtggtgacatgaagtctgtgtgtctgaccctgttcctgcttgctctgcgagctggcaatgaacaccggcaggcagacgagctggaggccttgatgcaaggcagaggctttgggttgcatcctgctgtctgtctggccattcgtgtcaacacctttctgagctgcagccaataccacaagatgtaccggactgtaaaagctatcagtggccgccagatcttccagcccctgcacaccctccgagctgcagaaaaggagcttctccctggctatcatctattcgaatggcagccggccctcaagaatgtgtctgcatcctgccatgtgggcattattaatgggctctctggagggactgccttggtggatgactccccacctgacaccattactcgacggtttcgctacgatgtggccctggtatcagccttaaaggatctggaggagcacatcatggagggactgagagagtgtgggctggaagacaatgcttgcacctcaggcttcagtgttatgatcaaggaatcttgtgacggcatgggagatgtcagtgagaagcacgggggagggccagtggtccccgagaaggctgtacgcttctctattactgttatgtctgtctctgtcctggcagatggagaggaagaggcggttaccatctttagggagccaaagcccaactcagaactgtcctgtaagcccctaagcctgatgtttgtggatgagtcagaccatgagacagtcactgctgtcctgggacctttaattgcagagcgtaatgcaatgaagcagagtcaactcatcctatctatgggtggcctccctcgctcctttcgcttccacttcagagccacaggatatgatgagaagatggtgcgtgagatggagggcctggaggcctcaggttccacctatatctgcactctgtgtgattccagtcgagcagaagcctctcacaacatggttctacattccatcacccgcaaccacgatgagaacctggagcgttatgaaatatggaggaccaatcccttttctgagtctgttgaggagctgcgagaccgggtcaaagggatctctgccaagccctttatggagacccagcccactatggatgcattacactgtgacattggtaatgccacagagttctacaaaatcttccaggatgagattggggaagtgtaccagaaggccaac------cccacccgagaggaacggcggagctggcgagcagccctagacaagcacctgaggaagaagatgaagcttaaaccagtgatgaggatgaatgggaactatgcccggaggctaatgacccaggaggctgtggaggtggtgtgtgagctggtaccctcagaagagaggcgagaggccctgagggagcttatggggctctacatccagatgaagcctgtgtggcgtgctacctgcccagccaaggaatgccctgacgagctgtgtcgctacagttttaactcccagcactttgccgatctcctctccactaccttcaaatataggtacaatggaaagatcaccaattacctgcataagacccttgcccatgtccctgaaatcattgaaagagatggctctataggggcctgggccagtgaggggaatgagtcagcaaacaaactgttcaggcgcttccgtaagatgaatgcacgtcagtccaaggcctttgagctggaggatgtgttgaaacaccactggctctacacctccaagtacttacaaaggtttatggaggctcacaaggactgtgccaaagctctacaagctaccatagacccagtggagaaccaagctgatcaggatatgtctctggatgatacagatttttga
>Seriola lalandi
atgccggctgagctcca-ccatccccactctaagtactctcagtggaagtttaagctatttagggt-----------------------------------------------------------------------------------------------------------------------------------------------------------------------------------------------------------------------------------------gtctctgccgtctctgtggaatgaccctgaggaaagtcaaaggaccagtgcatgaagttcatggggatctggatgaagtgagcaaaggtgtcctgcgtaaaatgggctgcaggtttaccggctggccggaggtcatcctcaaagtcttcaaagtggacgtgacggaagacacagaatctgtccacccgctctccttctgccatcgctgctggatggctgccatacgaggaggcggcgtctgcaacttctccagagtaagagtccctgagtggaaaccccactcttccccctgctacctttgctccccaaagaaatgttca-tt--ccagcggaccgggaggaagaggaggaagaccattcccaga------gcccagagcctggcgaaaaggaccaggtggga---gcactccgacagcatcgccgtaggagagaagagaattctgagatcattcgcagac---cgtcatcatggtcaggggctcaggggctggaggaaacccagcatccagagagagcagtgggtgaggaacatcacccgctgccagaaagaccacctgagcgctaaactgatctctgacaagctccctgtggacttcctcttttcttttacctgcctggtgtgcgaccacctgctctttgatccagttcagtccccctgcgggcacctcttctgccgcagctgcatcataaaatgcaaccacgttctgggaccccactgcccggcctgcaacttgtcctgtggccctgatgacctcagcccgcctgccaaagcctttttatcagctctgcattccctacctctgctttgccccagaggcggttgcggcaagcaggtaaggttggactcatttaaagctcactgtcgggaccacgagctgaatgaccaggacgcaaatgagcagtcat------------cagag------cttgataactacctgctagccaataaagggggaagaccccgtcagcacttgctgtcactaacccgtcgtgcccagaagcatcgactgagggatttgaagaaccaggtcaaagtgtttgcagacaaagaggaaggtggtgacctgaagtccgtgtgcctgacactgttcctgctcgcactgagatctgggaatgaacaccggcaagcagatgagctcgaggccatgatgcaaggcagaggctttgggttgcatcccgcagtgtgcttggccattcgggtgaacactttcctcagctgcagccagtatcacaagatgtaccggaccgtcaaagccaccagtggccgccagatctttcagcccctgcacaccctccgagcagcagagaaggagcttctccctggctttcaccagtttgagtggcagccagctctcaagaatgtgtccacatcttgcaatgttggcattattaatgggctctctggatgggcttcctcggtggatgacaccccggctgacaccatcactcggcgctttcgctatgatgtggcgctggtgtcagcattaaaggatctggaggaggacatcatggaggggctgagagagagcgggatggaagacagtgcttgcacctcaggctttactgtcatgatcaaggaatgctgtgatggcatgggcgatgtcagcgagaaacacggcggaggaccagccattcccgagaaggctgtacgtttctctttcactgttatgtctctctctgtccgggcagaggaggaggaggaggacgttaccatcttcaccgagccaaggcccaactcggagctatcctgtaagcccctttgcttgatgtttgtggatgagtcagaccacgagacactcacagctctcctggggcctgtagttgcagagcgtaatgcaatgaaagagagcaggctcatcctctccatcggcggccttcctcgctccttccgcttccacttcaggggcacgggatacgatgagaagatggtgcgagagatggaaggcctggagtcctcggggtccacgtatgtctgcactctgtgtgactccagccgggcgaacgcctctcaaaacatggtgctacactccgtcacccgcggccatgaagagaacctagaacgttatgaaatatggagaaccaaccccttctctgagtctgtggacgaactgcgagacagagtcaaaggtgtctctgcaaagcccttcatggagacccaccccacgctagatgcgttgcactgcgacattggcaatgccactgagttctacaaaatcttccaggacgagattggggaggtgtatcaaaaggtcaac------cccagccgggaggaaaggcgcagctggagggccgccctagataaacagctgaggaagaagatgaagcttaaaccggtaatgaggatgaatgggaactacgcccgcaggctaatgaccctggagactgtggaggtggtgtgtgaactggtgccctcagaggaaaggagagaggccctgagggagctcatgaggctctacctccagatgaggcctgtgtggcgcgccacctgcccagccaaggaatgcccagaccagctgtgccgctacagctttaactcgcagcactttgccgacctcctctcctctaccttcaaatacaggtacaacggaaagatcaccaattacctgcataagactctggcccatgtgcctgaaatcatagagagagatggatccataggagcctgggccagtgaggggaacgagtcggcaaacaaactgttcaggcgcttccggaagatgaatgcacgtcagtcgaaggcctttgaacttgaggacgtgttgaaacaccactggctctacacctccaagtacttgcagaagtttatggaggctcacaagaactctgccaaagctctgcaagctaccattgacccaatagagatgcaggatgatgaggatatttctctagaagtgaatgaattttga
>Trachinotus ovatus
atgccggctgagctccaggcatccccactctgagtactctcagtggaagtttaagctatttagggtgaagtccatggagaaggcccctctccccagtgatatacagcctgagaaaggaggcttgttagggatctcacctcctgcagctccagaaatagaattagataatggtgtgag---tccagggagtattatgaaattgtgccttgggggaaaaagcaaggaaaatgtggagggcccaggccggagggtagataagaagctagaggaaatggacacccacatgaaccacctcagatgtctctgccgtctgtgtggaatggccctgaggaaagtcaaaggcccagtgcatgaagttcgtggggatctggatgaggcgagtaaaggtgtcctgcgtaaaatgagctgcaggtttacaggctggccagaggtcatcctcaaagtcttcaaagttgatgtgacagatgacacagaatctgtccaccctctttccttctgccatcgctgctggatggctgccatacgagggggtggtgtctgcagcttctccaaaataagagtccctgagtggaaaccccactcatccctctgcaacctttgcttccccaagaaatgttca-tt--ccagcggactgggaggaagaggaggaagaccattcccaga------gcccagagcctggcaaaaaggaccaggtggga---gcacggtgacagcatcaccgtaggagagagaagagttctgagatcatttggagac---cgtcataatggtccagtgcccaggggttggaggaaacccagcatccagagagagcaatgggtgaggaatatcacccattgccagagagaccaccttagcacaaagctgatctctgagaggctcccagtggactttctcttttcttttacctgcctggtatgtgaccacctgctctttgatccagttcagtccccctgtgggcacctcttctgccgcagctgtattataaaatataaccacgttttgggacctcactgccctgcctgcaacttgccctgtggccctgatgatctcaccccacctgccaaaacctttttatcagcactgcattccctgcctctgctttgccccagaggcggttgtggcgagcaggtaaggttggactcatttaaagctcactgtcgggaccatgagctgaatgaacaggatgcacaaaagcagtcat------------cagat------cttgataactacctgctagccaataaagggggaagaccccgtcagcacttgctatcactaacccgtcgtgcccagaagcatcggctgagggatctgaagaaccaggtgaaagtgtttgcagacaaagaggaaggtggtgacctgaagtctgtgtgtctgacactgttcctgcttgcactgcgatctgggaatgaacatcggcaggcagatgagctcgaggccatgatgcaaggcagaggctctgggttgcaccccgcagtgtgcttggccattcgggtgaacactttcctgagctgcagccagtatcacaagatgtacaggaccgtcaaagccaccagtggccgccagatctttcagcccctgcacaccctccgagcagcggagaaggagcttctccctggctttcaccagtttgaatggcagccagctctcaagaatgtgtcaacatcttgcaatgttggcattattaatgggctcgctggatgggcttcttcagtggatgacgccccagctgacaccatcactcggcggtttcgctatgatgtggcactggtgtcagcattaaaggatctggaggaggacatcatggaggggctgagagagagtgggatggaagacagtgcttgtacctcaggctttactgtcatgatcaaggaatgttgtgatggcatgggtgatgtcagcgagaagcacggtggaggaccagctgttcctgagaaggctgtacgtttctctttcactgttatgtctgtttctgtcctggcagacgataaggaggaggaggttacaatcttcaccgaaccaaggccaaactcagaactgtcctgtaagcccctttgcttgatgtttgtggatgagtcagaccatgagacactcacagctctcctggggcctttagttgcagagcgtaacgcaatgaaagagagtaggctcattctgaccataggcggcctgcctcgctccttccgcttccacttcagaggcacgggatacgatgagaagatggtgcgagagatggaaggtctggagtcctcagggtccacatatgtctgcactctgtgtgactcgagtcgggcagaggcctctcaaaacatggtgctacactcagtcacccgctgtcatgaagagaacctagatcgttatgaaatatggagaaccaaccccttctctgaatctgtagacgaactgcgagacagagtcaaaggggtctctgcaaagcccttcatggagacccagcccacgatagatgcattacactgtgacattggcaatgccactgagttctacaaaatcttccaggatgagattggagaagtgtatcagaaggtcaac------cccagccgggaggaaaggcgcagctggagggcagccctagataaacagctaaggaagaagatgaagcttaaaccggtaatgaggatgaatgggaactacgcccgcaggctaatgaccctggaggctgtggaggtggtgtgtgaactggtgccctcagaggagaggagggaggccctgagggagctcatgaggctctacctccagatgagacctgtgtggcgtgccacctgcccagccaaggaatgcccagaccagctgtgccgctacagctttaactcccagcattttgctgacctcctctcctctaccttcaaatataggtacaatggaaaaataaccaattaccttcacaagactctggcccatgtgcctgaaatcatagagagggatggatccattggagcctgggccagtgaggggaatgagtcggcaaacaagctgttcaggcgtttccggaagatgaatgcacgtcagtcaaaggcctttgaacttgaggatgtgttgaaacatcactggctctacacatccaagtacttgcagaagtttatggaggctcacaaggactctgccaaagctctgcaagctacaattgacccagtagaggtgcaggaagatgaggatatgtctcttgaagttaatgatttttga

cluster 3

>Maccullochella peelii
atggcagaggagagcctggagacagatggccccagatcctccatgccggctgagctccaccatccccactctaaatactctcagtggaagtttaaactgtttagggtgaggtccatggagaaggcccctctgcccagtgagacacagcctgagaaaggagccctgttagggatctcacctcctgcagctccaaatatagagttagataatggtgtggctccagggagtgttatgaaattgtgcctagggggaaaaagcaaggaaaatgtggagggcccgggccggagggtagatatgaagctacaggaaatggacacccacatgaaccacctcaggtgcttttgccgtctctgtggaatggtcctgagaaaagtcaaaggaccagtgcacgatgttcatggggatctggatgaggcaagcaaaggtgccctgcgtaaaatgggctgtaagtttacaagctggccagaggtcatcctcaaagtcttcaaagtggacgtgacagaggacacagaatctgtcaaccctctttccttctgccatcgttgctggatggctgccatacgaggagggggcttctgcagcttctccagaacaagggtccctgagtggaaaccccactcttccctctgccacctttgcttccccaggaaaccttcattccaacggactgggaggaagaggcgaaaagccattcccagagcccagagcctggcaaaaaggaccaggtgggaccacagcgacagcattgccattggtgagaggagggctctgagaccattcggagaccgtcatcattctcctgcgctcagggtctggaggaaacccagcacccagagagagcaatgggtgagaaatatcacccactgccagaaagaccacctgagtaccaagctgatctctgagaagctccctgtagacttcctcttttctttcacctgccttgtgtgtgaccacctgctctctgatccagtccagtccccctgtgggcacctcttctgccgcagctgtattataaaatatacccacgtcctgggacctcactgcccggcctgcaacttgccctgtgaccctgatgatctcaccccacctgccaaagccttcttatcagccctactttccctgcctctgctctgccccagaagcggctgtagcgagcaggtaaggctagactcatttaaagctcattgtctgggccatgagctggaagaacaggatgtaaaccagcagtcatcagaacttgacatttacctgctaaccaataaagggggaagaccccgtcagcacttgctatcgctaactcgtcgtgcccagaagcatcggctaagggatctgaaaaaccaggtcagagtgtttgcagacaaagaggaaggtggcgacctgaagtccgtgtgcctgactctgtttctgctcgcactgagatctgggaatgaacaccggcaggcagatgagctagaagccatgatgcaaggcagaggctttgggttgcatcctgctgtttgcttggccattcgggtcaacactttcctgagctgcagccagtatcacaagatgtaccggactgtcaaagccaccagtggccgccagatctttcagcccctgcacaccctgcgagctgcagagaaggagcttctccctggctttcaccagtttgaatggcagccagctctcaagaatgtgtctacatcttacaatgttggcattattaatgggctctctggatgggcttcctcggtggatgacgctccagctgacaccatcactcggcggtttcgctatgatgtggcactggtgtcagcattaaaggatctggaggaggacatcatggaggggctgagagagagtgggatggaagacagtgcttgcacctcaggcttcagtgtcatgatcaaggaatcttgtgatggcatgggcgatgtcagcgagaagcatggtggaggaccagttgttcccgagaaggctgtacgtttctctttcactgttatgtctgtctctgtcctggcagacgatgaggaggaagaggttaccatcttcactgagccaaagccaaactcagaactgtcctgtaagcccctttgcctgacatttgtggatgagtcagaccatgagacactcacagctgtcctgagccctatagttacagagcgtaatgcaatgaaagacagcaggctcatcctatccatgggtggactacctcgttccttccgcttccacttcagaggcacaggatacgatgagaagatggtgcgtgagatggagggcctcgaggcctcaggctccacctatatctgcactctttgcgactccagtcgggcagaggcctctcaaaacatggtgctacactctgtcacccgcagtcatgaagagaacctggaacgttacgagatatggagaaccaaccccttttctgagtctgtagatgagctgcgagacagagtcaaaggtgtctctgccaagcccttcatggagacccagcccacactggatgcattacactgtgacattggaaatgccactgagttctacaaaatcttccaggacgagatcggggaggtgtacaaaaaggtcaaccccagccgggaggaacggcgcagctggagggcagccctagataaacagctgaggaagaagatgaagcttaaaccggtgatgaggatgaatgggaactatgcccgcaggctaatgacccaggaggctgtggaggtggtgtgtgagctggtgccctcagaggagaggagggaggcgctgagggagcttataaggctctacctccagatgaagcctgtgtggcgcgccacctgcccagcgaaggagtgccccgaccagctgtgccgctacagctttaactcccagagctttgccgacctcctctcctctaccttcaaatataggtacaatggaaagataaccaattacctgcacaagaccctggcccatgtgcctgaaatcatagagagagatggatccataggagcctgggctagtgaggggaatgagtcagcaaacaaactgttcaggcgtttccggaagatgaatgcacgtcagtcaaaggcctttgagctagaggatgtgttgaaacatcactggctctacacctccaagtacttgcagaagtttatggaagctcacaaagactctgccaaagctctgcaagctactattgacccaatagagacccaggaggatgaggacatgtctctggaagttaatgatttttga
>Miichthys miiuy
atggcggaggaaagcctagggacagacgaccccagatcgtccatgccagctgagctccagcatccccactctaagtactctcagtggaagtttaaactctttagggtgaggtccatggagaaggcacctctgcccagtgagaaacagtctgagaaaggagtcttgttagggatctcgcctcccgcagctccaaatatagagttagataatggtgtgggtccagggagtgttatgaaattatgccttgggggaaaaagcaaggaaaatgtggatggtccgggccagagggtcgatatgaagctacaagaaatggacacccacatgaaccacctcaggtgcttgtgccgtctctgtggaacagtgctgagaaaggttaaaggaccattgcatgatgttcatgggggtctggatgagacaagcaaacttgccctgcgtaaaatgggctgcaagtttccaagctggccagaggtcatactcaaagtcttcaaagtggatgtgaccgaggacatagaatctgtccatcctctgtccttctgccatcgctgctggctggctgccatacgaggagggggtgtctgcagcttctccaaaataagagtcccggagtggaaaccccactcttccctctgtcacctttgcttccccaggaaaccttcatttcagcggactgggaggaagaggcgaaaagccattctcagggcccagagcctggcaaaaaggaccagatgggaccacagtgacagcttcactgttggtgagaggagggttctcagaccattcggagaccgtcatcatggtcctgtgctgagaggctggaggaaaactaccacacagagagatcaatgggtgaggaacatcacccactgccagaaagaccacctgagtgccaagctgatctctgagaagctccctgtagactttgtcttttctttcacctgcctggtgtgtgatcacctgctctgtgatccagtccagtccccctgtgggcatctcttctgccgcagctgttttataaaatacagctatgttctgggacctcactgcccggcctgtaacttgcgctgtgcccctgatgacctcatctcgcctgccaaagccttcttatcagctctacaatgcctacctctgctatgccccagaagtggctgtggcaagcaggtaattctagactcatttaaagctcattgtttggaccatgacctggatgaccaggatgaaaacaggaagtcattaggacttgacaatgatctgctaaccaataaaggtggaagacctcgtcagcacttgctatccctaacccgtcgtgcccagaagcatcggcttaaagacctgaagaaccaagtgaaggtgtttgcagacaaagaagaaggtggtgacctgaagtctgtgtgtcagactctgtttctgcttacactgagatctgcaaatgaacaccggcaggcagatgagctagaggccatgttgcaaggcagaggtgctgggctgcatcctgctgtgtgtttggccattcgggtcaacactttcctgagctgcagccagtatcataagatgtaccggactgtcaaagcagccagtggtcgccagatttttcagcccctgcatgccctgcgaactgcagagaaggagcttctccctggctttcaccagtttgaatggcagccagctctcaagaatgtgtctacatcttgcaatgttggcattattaatgggctcgctggattgactttctcagtggatgattccccagctgacaccatcactcggcggtttcgctatgatgtggcacttgtgtcagcattaaaggacctggaggaggacatcatggaggggctgaaagagagtgggatggaagacagtgcttgcacctcaggcttcagtgtcatgatcaaagaatcttgtgatggcatgggcgatgtcagcgagaagcatggtggaggaccagttgttcccgagaaggctgtacgtttctctttcactattatgtctgtctctgtcctagcagacgaggaggaggaagaggttaccatcttcacagagccaaagccaaactcagaactctcctgcaagcccctttgcctgacatttgtagatgagtcagaccatgagacactcacagccatcctgtggcctatcgtcgcagagcgtgacgcaatgaaagagagtaggcttatcctacccataggtggactacctcgttccttccgctttcacttcagaggcacgggatacgatgagaagatggtgcgtgagatggagggcctcgaagcctcagggtccacctacatctgcactctttgtgactccagtcgggcagaggcctctcaaaacatggtgctacactccatcacccgcagtcatgaagagaacttagaacgttatgaaatatggcgaaccaaccccttttctgagtctgtagaggagctgcgagacagagtcaaaggggtttctgccaagcctttcatggaaacacaccccacactggatgcattacattgtgacataggcaacgccactgagttctacaaaatcttccaggatgagatcggggaggtgta----------------------------------------------------------------------------------------------------------------------------------------------------------------------------------------------------------------------------------------------------------------------------------------------------------------------------------------------------------------------------------------------------------------------------------------------------------------------------------------------------------------------------------------------------------------------------------------------------------------------------------------------------------------------------------tga
>Oplegnathus fasciatus
atggcggaggagagcctggagacagatggccccagatcctccatgccggctgagctccaccatccccacactaagtactctcagtggaagttcaagctgtttagggtgaaatccatggagaaggcccctctgcccagtgagacacagcctgagaaaggagccctgttaggaatctcacctcctgcagctccaaatatagagtcagacaatggtgtgggtccagggagtgttatgaaattgtgccttgggggaaaaagcaaggaaaatgtggagggcccgggccggagggtagatatgaagctgcaggaaatggacacccacatgaaccacctcaggtgcttttgccgtctctgtgggatggtcctgagaaaagtcaaaggaccaatgcatgatgttcatggggatctggatgaggcaagcaaaggtgccctgcgaaaaatgggctgcaagtttacaagctggccagaggtcatcctcaaagtcttcaaagtggacgtgacagaggacaccgaatccgtgcaccctctttccttctgccatcgatgctggatggctgccatacggggagggggcgtctgcagcttctccagaacaagagtcccggagtggaaaccccactcttccccctgccacctttgctcccccaggaaaccttcattccagcggacggggaggaagaggcggaaagccattcccagagcccagagcctggcaaaaaggactaggtgggaccatagcgacagcattgcattaggtgagaggagggctctgagaccgtttggggaccgtcatcatggtcctgcgctcagggcctggaggaaacccaacacccaaagagagcaatgggtgaggaacatcacccgctgccagaaagatcacctgagtaccaagctgatccacgagaagctccctgtagactttctctcctctttcacctgcctggtgtgtgatcacctgctctctgatccagtccagtccccctgtgggcacctcttctgccgcagctgtattataaaatatacccacgttctggggcctcactgcccggcctgcaacttgccctgcgtccttgatgatctcacccctcctggcaaagccttcttatcagccctactttccctgcctctgatctgccccagaagcggctgtggcgagcaggtagggctagactcatttaaagatcactgtctgggccatgagctggaagaacaggatgcaaaccagaagacatcagcacttgacaattacctgctaaacaataaagggggaagaccccgtcagcacttgctatcgctaacccgtcgtgcccagaagcatcggctgagggatctgaagaaccaggtgaaggtgtttgcagacaaagaggaaggtggcgacctgaagtctgtgtgtcagactctgtttctgcttgcactgagatctgggaatgaacaccggcaggcagatgagctagaggccatgatgcaaggcagaggctttgggttgcatcctgctgtgtgcttggccattcgggtcaacactttcctgagctgcagccagtaccacaagatgtaccgaactgttaaagccaccagtggccgccagatctttcagcccctgcacaccctgcgagctgcagagaaggagatgctccctggctttcaccagtttgaatggcagccagctctcaagaatgtgtctacatcttgcaatgttggcatttttaatgggctcgctggatgggcttcctcggtggatgactccccagctgacaccatcactcgacggtttcgctatgatgtggcactggtgtcagcattaaaggatctggaggaggacatcatggaggggctgagagagagtgggatggaagacagtgcttgcacctcaggcttcagtgtcatgatcaaggaatcttgtgatggcatgggcgatgtcagcgagaagcacggtggaggaccagttgttcctgagaaagctgtgcgcttctctttcactgttatgtctgtctctgtcctggcagatgatgaggaggaagaggttaccatcttttctgagccaaagccaaactcagaattgtcctgcaagcccctttgcttgacgtttgtggatgagtcagaccacgagacactcacagctgttctggggcctatagttgcagagcgtaatgcaatgaaagagagcaggctcatcctatccatgggtggactagctcgctccttccgcttccacttcagaggcacgggatacgatgagaagatggtgcgtgagatggagggccttgaggcctcagggtccacctatgtctgcactctttgtgactccagtcgggcagaggcctctcagaacatggtgctacactccgtcacccgcagtcatgaagagaacctagaacgttatgaaatatggagaaccaaccccttttctgagtctgtagatgagctgcgagacagagtcaaaggggtctctgccaagcccttcatggagactcatcccacacttgatgcattgcactgtgacattggcaatgccactgagttctacaaaatcttccaggatgagatcggggaggtgtacaaaaaggtcaaccccagccgcgaggaacggcgcagctggagggcagccctagataaacagctgaggaagaagatgaagcttaaacctgtgatgaggatgaatgggaactatgcccgcaggctaatgaccctggaggctgtggaggtggtgtgtgagctggtgccctcagaggggaggagggaggccctgagggagcttgtgaggctctacctccagatgaagcctgtgtggcgcgccacctgcccagccaaggagtgccccgaccagctgtgccgctacagctttaactcccagagctttgccgacctcctctcctctaccttcaagtataggtacaatggaaagataaccaattacctgcacaagaccctggcccatgtgcctgaaatcatagagagagatggatccataggagcctgggctagcgaggggaacgagtcagcaaacaagctgttcaggcgtttccggaagatgaatgcacgtcagtcaaaggcgtttgagctagaggacgtgttgaaacatcactggctctacacctccaagtacttgcagaagtttatggaagctcacaaggactctgccaaagctctgcaagctactattgacccaatagagaaccaggatgatgaggacatatctctggaagttaatgatttttga

cluster 4

>Ageneiosus marmoratus
atgccagatgagttgtgtcatccttattccaccttctcgaattggaagtttaagctctttcgagtgcgttctttggagaatgcccccctgcctggtaaacctcttctgga------gaaagagtctgagctgaaggtgggtga---------------------------------acagagggatggcatgagtgttcctggcagcattatgaagctctgtctagggggcaaaaataaggagaatgtggaaggagctggcagacaagtggatctcaagcttcaagagattaacacacacatggaccatctcaggtctttatgccgcttatgtggcatacgtctgagaaaagccaaaggcccagagcatgaagtccagggagacctggatgagtccagcaggtatgcattgcgcaggatgggctgcaaagcttctagatggcctgacatcatcctaa------------------------------------------------------------------------------------------------------------------------------------------------------------------------------------------------------------------------------------------------------------------------------------------------------------------------------------------------------------------------------------------------------------------------------------------------------------------------------------------------------------------------------------------------------------------------------------------------------------------------------------------------------------------------------------------------------------------------------------------------------------------------------------------------------------------------------------------------------------------------------------------------------agcacctgctctcactgacacgaagggcacagaagcataggctgagagaactgaagaatcaggtgaaggtgtttgctgagaaggaggagggtggagatgtgaaatctgtgtgtttgacactgttcctgttggcactaagggcaggaaatgaacacaagcaggctgatgaactggaggccatgatgcaaggcaggggtcttggcctgcacccagctgtgtgtctggccatacgggtcaataccttcctcagctgtagtcagtaccacaagctgtaccgcaccgtcaaagctactagtggacgccagatctttcagccattgcacacgctccgtaatgctgaaaaggagcttcttcctggcttccatcaatttgagtggcaaccagctctaaaaaatgtgtccagctcttgcaatgtagggatcattgacgggctttctgggtggacagcctctgtagatgatgtacctgcagacaccattacgagaagattccgctatgatgtggcattagtatcagctttaaaggacttggaggaggacattatggaaggacttagagaaagaggactggatgacagtgcttgcacctcaggtttcactgtggtgattaaggagtcatgtgatggcatgggagatgtcagtgagaaacatggaggagggccagctgtcccagagaaggcagtaagattttcttttacagtgatgtccatcactattcaagctgaaggtgacaaggaagca------------------------------------gtcactatcttccaggagcaaaagcctaactctgagctttcctgcaggccactgtgccttgtgtttgtggatgagtctgatcatgagatgctgacggccatcttaggacctgtggtggcagagcgtaaagctatgaaggagagtcgccttattctttctataggtgggctccaacgttccttccgcttttattttaggagcacaggctatgatgaaaaaatggtgagagatgtggaaggtttggaggcttcaggctccacttatatctgcactctgtgtgacaccacgcgagctgaagcctcccagaacatggtgcttcactccatcactagaagccatgatgaaaatcttgagcgctatgaattatggagaactaaccctttttcagagtctgcagatgagctacgggatcgagtcaaaggggtctcagccaagcctttcatggagacacaacccacgttagatgccttgcactgtgacattggcaatgctactgaattctacaagatcttccaggatgagctagctgaagtgtacttgaaaaacaac---------------ccaactcgagaagaacgcagacgttggcggtcagcccttgacaagcagctaagagagaaaatgaagctaaaaccagtgatgagaatgaatgggaactatgcccggcgacttatgacccgtgaggctgttgaagcggtgtgtgagctggttccttcagaggagcgccgtgaggctctgaaagaactaatggagctgtacctccagatgaaacctgtgtggcgttctacttgtccagctcgagattgtcccgatcaactttgtggctatagcttcaactctcaacgtttcgcggaactcctttccaccacattcaaatatcgctatgatggcaagattactaactacttacacaagactttagcccatgtacctgaaattgttgagcgtgatggctcaattggtgcctgggccagtgaagggaatgaatctggaaacaaacttttccgccgcttccgtaaaatgaatgctaggcaatccaagacatttgagttagaagacatattgaaacaccactggttgtacacgtcaaagtatctgcagaagttcatggaggctcataggaactcggcaaaagcacttcaagccaccatcaacccagaggaatgcccagatgactttgatatatctcctgacataacagatttttta
>Astyanax mexicanus
atgccggatgaactgtgccatccctattccaagttctccgactggaagtttaagctcttccgggtgcgctccatggagaaggcaccgctgcccagtgaacctcccttgga------gaaagaagcgaagccgaggcttcaggc---------------------------------agagggggatgcggtgggccttcccggcagcgtcatgaagatctgtctggggggcaagagcaaggaaagtgtggagggggtccgcaggcgggtggatctcaagcttcaggagatcgacacacacatggaccatctcaggtctttatgtcgcttatgtggcataattctgaggaaagccaaaggcccagagcatgaggtccaagcaaatctagacgagtccagcnagtgtgccctgcggagaatgggctgcaaggctgcaagttggcctgaggtcatcctgaaggtctttaaagtagacgtgagtggagacttggaaaccatccacccctcaatgttctgtcaccgatgctggagtgtagccatgagaggagggggtttctgtagtttctccaggactcgggtccctgtgtggaagcctcatacctcgcactgcctgctctgcttccccaagagactcata---cttcagcgaagggg------aaggaagagaagcaaaccactacacagcacacactgcctgcctaagaggaccaaaagggactgttctgcacccacagggggc---------aacagagtatggagacagaccacagacaaccctgaa----------------------gcttttgctttgagggcatgggtgaagccagctgctcag--------------agagccctgtgggtaaagaatataactcgctgccagaaagaccacctaagctgccagcttctccccggagaactcccaaaagactttgtgaacggtgtcacctgccaggtgtgtgagcacctactctctgaccccgtccagtccccgtgccttcacctcttttgtcgcacctgcatccagaaatacagccagtctcttggtccccagtgtccaacctgtgggctcctttttaacc---catgtgacctcgctaaccctgctaaagcctttctcttagttctcaactcactgcctttggcctgccccagggaaggctgtggggagtgggtcagattagacacctttgcagaccactgcctaaatcactgccttgagaccaatgacactgaagaacaggac---------agtccggagcagaatctggacggctacctgcccgtcaacaagggcggccgtcctcgccagcaccttctctcacttacacgaagagcgcagaagcacaggctgagagagctgaagaaccaggtgaaggtgtttgctgacaaggaagagggcggagacgtgaaggctgtgtgtttgacgctgttcctgttggcactgagggccgggaatgaacacaagcaggctgatgagctggaggccatgatgcaaggcagggggcttggcctgcaccctgcggtgtgtctggccatacgggtcaacaccttcctcagctgcagccagtaccacaagatgtaccgcaccgtcaaggccactagtggacgccagatattccagcccctgcacaccctccgtactgcagagaaggagcttctccctggcttccatcagtttgagtggcagccagctctcaaaaatgtgtccagctcttggaacataggcatcatagatgggctctctggctggacggtgtctgtagaggacgtgccagcagacaccatctctagacgattccgctatgatgttgcgctggtatcagctttgaaagacctggaggaggacatcatggagggtctgagagagagaggtttggatgacagcacctgcacgtcaggtttcactgtggtaatcaaggagtcgtgtgatggcatgggggatgtcagcgaaaagcacggaggtggaccggctgttcctgagaaggctgtgagattctcttttacagtgatgtccatcaccattcaagcggaaggtgaggaagaagca------------------------------------gtcacgatattccaggagcaaaagcccaactcagaactgtcctgccgaccactgtgcctcatgtttgtggacgagtccgatcatgagatgctgaccgccatcctgggtcctgtagtggcagagcgtagagcgatgaaggagagtcgcctcatcctttccataggtgggctccttcgctccttccgcttcttcttccgaggcacaggctatgacgagaagatggtgcgagaaatggaagggctggaggcttcaggatccacttacgtctgcaccttgtgtgactcaacacgagctgaagcctctcaaaacatggtgctgcattctatcactcgaagccatgaggaaaaccttgagagatatgagatttggagaaccaaccctttctcagagactgcagatgaactgcgggatcgagtcaaaggggtctccgctaagcctttcatggagacgcagcccacgctagatgccttgcactgtgacattggcaatgctacagaattctacaagatattccaggatgagattggtgaaatgtaccagaaagtcaac---------------cccgctcgagaggagagacggcgctggcgatcagctcttgacaagcagttgaggatgaagatgaagctgaagccggtgatgaggatgaacgggaactatgcccggaggttgatgaccagtgaggctgtggaggtggtgtgtgagctggttccttcagaggagcgccgcaaggctctgagagagctgatggagttgtacctccagatgaagccggtctggcgctctacctgcccagccagagactgccctgatcaactctgccgttatagcttcaactcacaacgctttgctgaactcttgtccagtacgttcaaataccgctacgatggcaagattaccaactacctccacaagactctggcccatgtgcctgagattgtggagcgggatggctcgattggtgcctgggccagtgagggaaatgagtctggcaacaagctcttccgacgcttccgtaagatgaacgccaggcagtccaaaacatttgagttggaggacatactaaagcaccattggctatatacctcaaagtacctgcagaagttcatggaggctcacaaggattcagcaaaagcactgcaagccaccatcaacccagtggaaaccccagatgaccttgatatg---gctgaccttccagatttttga
>Cynoglossus semilaevis
atgccagctgagataccccatccacattcagagtactctcaatggaagttcaaactgtttagagtaaagtccatggagcgggctcccgcgcccagccagccgctgactgc------aaaagacgctgtgttggggagcacgatgtctgcagcttctattat---------------acagtcagagagtggtgcgggtccagagagtgtgatgaaattatgttttggtgggaagagcaaggaaaatgtagagagcacaggtgagagggtggataggaagcttgaggaaatggacacgcacatgaaccacctcaggtgtctctgtcgtctttgtggaacgaccttgaggaaggttaatggacttgtgcatgaagttcacagtgatcttgacagcagagacaaaggtgtcctgcgcaaaatgggctgcaagtccacaagctggccagaggtcatcctcaaagtcttcaaagtggacgtgacaggcgacacagaagctgtccatcctctcaccttctgccatcgctgctggatggctgctataagaggaggcggtgtgtgtagtttctccaggatgatcgttcctgagtgggaaccccactcttcgctctgtactctttgtttccctaagaaatgttca---tttcagcgaactgg------gagaaagagaaggagaagcattcccagagtccagagcctggcaaagagaagcagatgggagcatgttaaaagcattcccgttggagaa---aggaaagttctaagaccttttggaaacaggcaacac----------------------agttttattctcaggggctggaaaagacccagtattcag--------------agagagcaatggtt---aaatatctcccactgcacgaaagaccacctgagtactgacctaatcagtgggaaactccctgtagacttcctatactccttcacctgcctggtatgtgcccacctgctctctgatccactgcagcttccctgtggtcacctgttctgccgcagctgtattcaaaaatacacctgtgttgtgggatcacactgtccggcctgcaagttgccctgtgacc---ccagtgctcttatatcgcccgataaagcgtttttatctgctctgtattccctgcctctgctttgtcccagagaagggtgtggtgagcaggtcagactcgagtcttttcacaaacacattaaggaccatgatctgagggtaacggacaaagaaatacagtta------------------tcagaaatcaataacaacctgctggccagtaaaggtggcaggccccggcaacacttgctgtcattaacccgtcgtgcccagaagcaccggctgagaaatctgaaaaaccacgtgcggatctttgcggacaaagaggagggcggtgacctgaagtctgtgtgcatgactctgttgctgctcgcactcagatctgggaatgaacaccggcaagcagatgagcttgaagccatgattcaaggcagaggattcgggctgcaccctgcagtgtgcttggccattcgagtgaacactttcctaagctgcagccagtatcacaagttgtaccgcacggtcaaagctatcagcggtcgccagatctttcagcccctctacaccctccgagccgcagagaaggagcttctccctggctttcaccagtttgaatggcagccagctctgaaaaatgtatctacatcttgcaatgtgggcattattaatgggctttctgggtggggttcttcagtagatgactccccaattgagaccattgcaaggagatttcgctacgatgtggcacttgtgtcggcgttaaaggatctggaggaagacatcatggaggggctgagggaaaaaggactggaagacagcgcctgcacctccggttttaacgttatgatcaaagaatgttgtgatggcatgggggatgtcaatgagaagcatgggggaggaccagttgttcctgagaaagctgtccgtttctctttcactattatgtctgtctctgtcatagctgatgatgatgaaaaggag------------------------------------gcaacgatcttcactgagccaaagccaaactcagaactgtcctgcaagcccctgtgcttaatttttgtagatgagtcagatcacgagacactcacagctcttcttggtcccattgttgcagagcgtaatgcaatgaaaaacagcagactcatcctatccttgggcggcttgccccgctttttcagctttcaattcagaggcacaggatatgatgagaagatggtacgggagatggaagggctggaagcctcagggtccacatatatctgtactctgtgtgactcaagtagggcacaggcatctcagaacatggtgctacattccatcactcgctgtcatgaagagaaccttgagcgctatgaaatctggagaaccaaccccttttctgaatctatagaagaactgcgagacagagtcaaaggggtcacagccaaacccttcatggagacacagccaactcttgacgccttacactgtgacatcggcaatgctactgagttctacaaaattttccaggacgagatcggggaggtttaccgtaagggcaac---------------cccagccgggaggaacgccacagctggaggtcagctctggataaacagctgaggaaaaagatgaagcttaaaccagtaatgaggatgaatgggaactacgcccgcaggctaatgaccctggaggctgtggatgcagtgtgtgagctggtgccatcagaggagaggagagaggccctgagggagcttatgaggctgtacctccagatgaagcctgtgtggcgggctacttgcccagcaaaggaatgccctgaccagctgtgccgctacagcttcaactcccagcgctttgctggcatcctctccactgccttcaaatataggtataatggaaagataaccaattaccttcacaagactctggcacatgttcctgaaattgtggaaagagatggatcaataggagcctgggccagtgaggggaatgaatcggcaaacaagctgttcagacgttttcggaagatgaatgcacgtcaatcaaagatctttgaactggaagatgtgttaaaacatcactggctctacacctcaaagtacctgcagaagtttatggaggctcacaaagactcggtcgaagctctgcaggccacaattgacccattagagaagctggatgat---gacatgactctggaagcaaatcatttttga
>Cyprinodon variegatus
atgcctgctgagcttcagcatcctcactctaagtattctcagtggaagtttaagttgtttagggtgaagtctatggagaaggcacctctgccgagtgaggcacagccaca------gataggagcttcattagggatcccacctcctactgcaccaaatat---------------agagacagatcatggtgcaggactggcaagtgttatgaaattatgccttgggggaaaaagcaaggaaaatgtggagggccctggcaggagagtagatatgaaactgcaggaaatggaaacgcacatgaaccatctcaggggtctttgtcgcatttgtggaatggcagtaaggaaggtcaaagggccggtgcatgaagtccatggagatctggatgaagcaagcaaatgtgtgcttcgcaaaatgggctgcaagtttacaagctggccagaggtcctcctgaaggtctttaaagtggatgtgacagatgacgtagaatccatccaacctctgttcttctgccatcgctgctggctggctgccattcgtggagggggtgtctgcagcttcactagaacaaaagttccagagtggaaaccccatacctcccactgctacctgtgcttcccaaaaaagtcatca---tttcaaaggactgg------gagaaagaggaggaaagttgttccaaaagtccagagtttggccaaaagagccaggtgggaccacagtgaccacagtactgttggtgaa---aaaaaggcccagaagccctttggagaccggcac-------------------------agttctggactgaagacatggaaaaaaagcagcatccag--------------agagaacagtgggtgaaaaacatcacgcactgccagaatgaccatctgaacaccaaacttattgcagagaagctcccaggggattttataatttctttcacctgcctggtctgtgatcacctgctctgtgatccagttcaggccccctgtgggcacctcttctgccgcagctgcattattaaatttactcacgttctgggaccccactgccctgcatgcaacttctcttgtgccc---cagatgagctcatccctcctgccaaaaccttcttatcaaccctctattctctgcctctactgtgcccctgtgaaggttgtggtgagcacgtgcagctaggtgtgttcaaggcccactgtctaaaccatgagtttgagaaaggtgaaaacagacactcatct---------------------cagtttcaaaattacctgctaattaacaagggggggagacctcgccagcatttgctctctttaacccgtcgtgcccagaagcaccgactgagggatctgaagagccaggtgaaagtgtttgcagacaaagaagaaggaggcgatctgaagtcagtgtgtttgacactgtttcttcttgcactgagatctgggaacgagcaccggcaggcagatgagcttgaggccatgatgcaaggcagaggctttggattgagtcctgcagtgtgcttagccattcgggtcaacacattcctgagctgcagccagtatcataagatgtatcggacggtcaaagctacaagtggccgtcagatctttcagcctttgcacacccttagagctgcagaaaaggagctcctccctggctttcatcagtttgaatggcagccagctctcaaaaatgtgtccacgtcttacaatgttggcatcatcaacggactgtcaggatggacctcctcactggatgactcccctgctgacaccatcacccgtcgctttcgctatgatgttgcactagtttcagcgctgaaggatcttgaggaggacatcatggaagggctgagagacactggtatggaagacagtgcttgcaccctgggcttcagagtcatgatcaaggagtgttgtgatggcatgggtgatgttagcgagaagcatggtggaggaccagctattccagagaaggctgtccgcttctctttcactattatgtcagtctctattcagggtgaagatgatcaggaagaa------------------------------------gtcacaatttttacggagccaaagccaaattcagagctttcctgcaagcccctttgtctaatgtttgtggatgagtcagaccatgagactttgactgctgttttggggcctattgttgcagagcgaaatgcgatgaaagagagcaggctcatcttatccattggtggcatgctacgctcctttcgcttctactttaggggcacaggctacgatgaaaagatggtgcgtgagatggagggcctggaggcctcaggatccacatacatctgcactctgtgtgactctggtcgtgcggaggccgctcagaatatggtgttacactccatcacccgcagccatgatgagaacctggaacgttatgaaatatggagaaccaaccccttttctgagtctgttgatgagttgagagacagagtcaaaggagtctcagccaagcccttcctggagacccagcccacactggatgcattgcactgcgacataggtaatgccactgagttctacaaaattttccaggatgaaattggagaagtttataaaaggcccaac---------------cccagcagagaggaaaggcgcagctggagggcagccttggacaaacagctgagaaagaagatgaagcttaaaccagtgatgaggatgaatgggaactatgcccgaaggttaatgaccatggaggctgcagaagtggtttgtgaactggtgccctcagaggaaaggagagaggccctgagggagctcatgaggctctacctccagatgaaacctgtatggcgtgctacctgtccagccaaggagtgccctgaccagctgtgccgctacagttttaactcacaacgttttgctgacctgctctcctctaccttcaagtacagatacaatggaaaaataaccaactatctgcacaagacccttgcacatgtgcctgaaataatagaaagagatggatccataggagcctgggccagcgaggggaatgagtcagcaaataaactgtttaggcgtttcaggaagatgaatgcacggcagtcaaaggcctttgagctggaagacgtgctgaaacaccattggctctacacctccaagtacttgcaaaagttcatggaggctcacaaggactctgctaaagctttccaggcaacaatagattcagaggagatccatgatgatgaggatgtgactctggaaatcactgagttttga
>Melanogrammus aeglefinus
atgccggatgagctgcagcatccctatctgaagttctcccactggaagttcaaactgttcagggtgaggtccaccgacgaggacaccatggccagcgagacggcccccag------gatcgcagccccgccggaggtcctgcccgcccccgcccccgccgctgacccctggtcaggggaggagggtcacctgggtctccctgggagtgtgatgaaactgtgtctgggggggaagagcaaggagaacgtggaagggccgggtcacagggtagatcgtaagctgcaggagatggacctgcacatggagaaactcaggtgtctttgccgactgtgcggctccgctctgcggaaggtgaaggggccggagcgcgacgtccagggggatctgggggactcgtgccggcacgccctgagcaggatgggctgcaagttcaccacctggccggacgtcatccgcaaggtcttcaaggtggacgtgacgggggacctcgagagcgtccaccccccatcgttctgccagcgctgctggatgaccgtgatgcgcgggggggggttctgcagcttcaccccgctccgggttcccgagtggaccccccactcggcccagtgctccctctgccacacccggaagacctcatccttccaacgccttggccggaagaggaagaagaagagggggccctccagaggcaagaccctggcgaagaggtgcaagtgggacccgtttgacggcacctccagctgcgat---cggagacctctcagacccgtgtcccagcaccaccaccaccaccca-------------ggccctggcgtccaccaccaggccagcaccagaaggccg--------------agggaacaccgggtcaaagggttcacccactgccagagagaacacctgggcacccggctcctctcggagcagctgcccgtggacctggtccgcgccgtcacctgccaggtgtgtcaccacctgctctccgagccggtccaggccccgtgtcggcacgtcttctgccacagctgcatcgtccggtactgccgcaccctgggcccctactgcccggcctgcagccagccctgccccg---ccttggacctcacggcgccggcgaacgtcttcctggcgttgctgaactccctgccgctccgctgccccaacaggacctgcggggagcaggtgaggctggacgggttccgggcccactgcgaggcccatcagcgggaggacgagggggggcaggggacgccg------------------ccggcggcctgcgacgacctggcccccaacaaaggagggcgacccaggcagcatctgctatccctgacccgccgggcccagaagcaccgactgcgggggttgaggagcgaggtgaaccagtttgcggagaaggaggaaggtggcgacgtgaaggctgtgtgcctcaccttgttcctcctggctctgaggtcggacaacgagcaccgcaaggcggacgaactggaggccataatgcaagccagatgcttcgggctgcacgccgccgtgtgcctggccatccgtgtcaacaccttcctcagctgcagccagtaccacaagatgtaccgcaccgtcaaggccaccagcggccggcagatcttccagccgctgcatgccctccgggccgccgaaaaggagctcctcccggggttccacgccttcgagtggcagccggcgctggcgagcgtctcgccgtcctgccacgtgggcatcatcgacgggctctcgggctgggcggcctcggtggacgacgcccccgccgacaccatcacccgccgcttccgctacgacgtggcgctggcgtcggcgctcaaggacctggaggaggacatcatggacgggctgaggcagcaagggctggaggacaacgcctgcaccgagggcttctccgtcatgatcaaggagtcctgcgacggcatgggggacgtgagcgagaagcacggcggggggccggccgtcccggagaaggcggtgcgtttctccttcaccgtcatgtccgtctccttgcgcgtggccgacgacggagaggaagcggggaacgctgaggag------------------gtcatcgtcttccaggagccgaagcccaactcggagctgtcctgtaagccgctgtgccttatgtttgtggacgagtcggaccacgagacgctgaccgccatcctggggcccgtgtcggccgagcgcagcgccataaagcgcagccgcctcatcctctccatcggcgggctttctcggctcttcagcttccgcttccgaggatcgggctacgacgagaagatggtgcgggacgtggagggcatggaggcctccggctccacctacgtctgcacgctctgcgactccaccagggccgaggccgcccacaacatggtgctccactccgtcacccgcaaccaccaggagaacctggagcgctacgagacctggaggaccaaccccttctcggagtccgccgaagagcttagggaccgggtgaaggggatctccgccaagcccttcctggagacccaccccacgctggacgcgctgcactgcgacatcggcaacgccaccgagttctacaagatcttccaggacgagatcggcgaggtgttccagaggaccaac---------------cccagcagggaggagcggcggagctggagggcggctctggacaagcagctgaggaagaccatgaagctcaagccggtgatgaggatgaatggcaactacgcccgcaagctgatgagcgtggaggcggtggaggcggtgtgcgagctggtgccttcggagagccggcgccaggccctgaggcagctgatggagatctacctggagatgaagccggtgtggcgcgccaccagcccggccacggagtgccccgaccagctgtgccgctacagcttcaactcccagcgctttgccgacctcctcgcctccacgttcagctacaggtacaacgggaagatcaccaactacctgcacaagaccctggcccacgtgccggagatcatagagagggacggctccatcggggcctgggcgagcgaggggaacgagtcggcgaacaaactgtttcggcgttttcgtaagatgaatgcccgccagtctaaggtctttgagctggaggatgttctgaagcatcactggctctacacttctaaatacttgcagaagtatatggaggctcacaaagactccgccaaggttttgaacgcctgctttgaaccggctgtggctgagggcgatgcggatatgtgtctggatgctccaggtttttaa
>Merluccius polli 
------------------------------------------------------------------------------------------------------------------------------------------------------------------------------------------------------------------atgaaattgtgtttgggaggaaaaagtcaggaaatcgtggaagggccgggtcagaggatcgatcggaagctgcaggagatggacctgcacatggagaaactcaggtgtctttgccgtctgtgtggcactgccctccgtaaggtgaagggtccagagcgcgaggtccaggggggtctgggggagccgtgtcgcagcaccctgcgcaggatgggctgcaagttcaccacctggccggacgtcatccgcaaggtattcaaagtcgacgtgacggcggacctggagacggtccaccctccgttcttctgccatcgctgctggatggtcgtcttgcgcggcggaggcttctgcagcttcaccccggtccgagtccccgagtggacgccgcactcgtacctctgctccctctgctacaccaagaagacgctgtcgttccagcgccacagcaggaagaggaagaagaagagggccctttccagaggccagactctggcgaagaggtgcaagtgggacccgttcgacggcacctccagcgccgag---atgagacctctcagacctccagcccagcaacaccaccatcgccaccaccaa-------ggccctggcctccgctcccaggcgaatcccagaatacaa--------------agggaacagtgggtcaaaggtatcacccgctgccagagagaccacctgagcaccaggctcatctcagagcagctgcctgcggacctcgttcgctccgtcacctgccaggtgtgtgaccacctgctttctgaaccggtccagtccccgtgccgacacctcttttgccacagctgcatcctgaagtacagcctcgcgctgggaccttactgcccggcctgcagccagccctgcccct---cctctgacctcaccttgccggctaaagtcttcctggcgttgctgaactccctgcctcttcgctgccccagacgcacctgcgggaaacaggtgaggctggacgtgttcaggacccactgtgaggcccaccagcgggaggacgagggggagcag------------------------------gagagctgcggggagccgacgcccaaccgaggagggagaccccgtcagcatctgctctccctgacccgccgagctcagaaacacagactgcgggacttgaggtgccaggtgaaggcgtttgcgatgaaagaggaaggcggtgacatcaaggccgtgtgtctcactttgttcctcctcgcgttgcggtctgacaacgagcaccgcaaggcagacgaactggaggccataatgcaagccagatgcttcgggctgcatccggccgtgtgcctggccattcgcgtcaacaccttcctgagctgcagccaatatcacaagatgtaccgcaccgtgaaggccaccagcggccgccagatcttccagcccctgcatgcacttcgcgccgccgagaaggagctccttcccggcttccacgccttcgaatggcagcccgccctgaagaacgtctcggcctcctgccacgtgggcatcatcgacggtctctccggctgggcggcctccgtggacgacgtccaggcggacaccatcacccgccgcttccgctacgacgtggcgctggcgtcggccctgatggacctggaagaggagatcatggacgggctgagggagcgtgggctggaagacagcgcctgcactgcaggcttctctgtcatgatcaaagagtcctgcgatggcatgggagatgtgagcgagaagcatggcggcgggccaccggtcccggagaaagctgtgcgtttctctttcaccattatgtccatctctttgcacatggaagatggaaagaaggaggaggaggaggaggaggcggcggcgcgggaggaggccgtgatgatcttccaggagccaaagcccaactctgaactgtcctgtaaacccctctgccttatgtttgtagatgagtcagaccacgagacgctcactgctgtcctggggcctgtggcggccgagcgcagcgcgatgaagcgcagccgactcatcctctccatcggcgggctcccgcggttcttcagcttccacttcagaggctcgggctatgatgagaagatggtgcgggacgtggagggcttggaggcctccggctccacttacgtttgcacgctttgcgattccacccgcgccgaggcctcccacaacatggtgctccactcgatcacccgcagccacgaggagaacctggagcgctacgagatctggaggaccaaccccttctcagagtccgtggacgcgctgagagacagggtgaagggggtctccgccaaacccttcctggagacccagccgacgctggacgccctacactgcgatatcggcaacgccacagagttctacaagatcttccaggatgaaattggcgaggtcttccagaagaccaac---------------cccagccgagcggagcggcgaggctggagggcggctctggacaagcagctgaggaagacgatgaagctcaaaccggtgatgaggatgaacggcaattacgcccgcaagctgatgagcctggaggccgtggaggcggtgtgcgagttggtgccgtcggaggagagacggaccgccctgaagcagctcatggagatctacctggagatgaagccggtgtggcgcgccacaagtccagcgaaggagtgccccgaccagctgtgtcgctacaccttcaactcccagcgcttcgccgatctcctctccaccacgttcaaatacaggtacaacggaaagatcaccaattacctgcacaaaaccctggcgcacgtgcctgagatcatagagagagacggctctatcggcgcgtgggcgagcgaggggaacgagtctgcaaacaaactgtttcgccggtttcggcggatgaacgcccgccagtccaagacctttgagctggaggacgtgctaaagcatcactggctctacacgtcgaagtacttgcagaagtttatggaagctcacaaagactcggagaaggttttcgatgtctgtgtggatccggtagtggtggagaatgacgcagatatgtgtgtggatgatccaggtttttaa
>Sardina pilchardus
atgccggatgaggtgcagcacacgtactccaagttctcggactggaagttcaagctgttccgggtcaggtccatggagaaggcgcccctgcccagcgaaccccctccgaacgcgacggcggcggcggtggcggtggcggtggcggcggcggcggcggcggctcccccaaagccccaggggggtgaggatctggggcatccaggcagcctgatgaggctctgccttgggggcaagagcaaggagaacgtggaggccgccagccagcgcgtggaccagaagctgcaggagatggacactcacatgggctgcctcaagagtttgtgccgcctctgtgggatgtcactgcgcaaggccaaggggcccgagcacgacgtccaggacgcgctggacgagtccagccggctctcgctgcgcaagatgggctgcaaggcccagggctggccggaggtcatcctcaaggtcttcaaggtggacgtggcggccgacatggagacggtgcacccgcaggccttctgccaccgctgctggatggccgccatgcgggggggcggcttctgctccttcggcccgacccgggtgcccgaatggcggccgcacacctccgggtgctccctctgcttccccaagcagccctcggccttccagcgcaagcg------gcgcaagcgtgccaaggccctccgaagggccccggctctggccaagagggtgaagcgggaggcccagagcaccactgctggcgtcgggggcaagagggtgctgagagccttagtggaccaacagcagcagcagcagcagccgcagcagcagccgcagcatcggcctctgagccggagcagcagggtgacgccgggcgcgcgcagagccctgtgggtgaagaacatcaccctctgccagcgagaccacctgagcgccaagctgctgcccgacgacctgcccgccgacttcctgcgcgccgtcacctgccaggtgtgcgaccacctgctgacggaccccgtccagtcgccgtgccgacacctcttctgccgcggctgcatcctcaagtacagccgggcgctgggcgacctgtgcccagcctgcacgctgccctgccccgagcccacggagctgaaggtgccacccaaggccttcctggcagtgctgcagtctctgcccctgctgtgcccccgggagggctgtggcgagctggtcaggatggactccttcagggcccactgccaaggccacctccatcagaggcagccggacggagacgacccgctgggcctggacgccgacagggatctggacggatacctgccggtcaacaagggcggacgcccgcgccagcacctgctgtccctcacccggcgagcgcagaagcaccggctcaaggagctgaagaaccaggtgcgggcgttcgccgacaaggaggaaggaggggacaccaaatctgtctgcctgacgctcttcctgctggctctcagggcggggaacgagcacaagcaagcggacgagctggaggccatgatgcaaggcagggggtatggtttgcatcccgctgtgtgcctcgccatcagggtcaacaccttcctcagctgcagtcagtaccacaagatgtaccgcaccgtcaaggccaccagtgggcgccagatcttccagccgctgcacaccctgcgcgccgccgagaaggagctgctgccgggcttccaccccttcgagtggcagcccgccctgaaggccgtgtccagcagctgggacgtgggcatcctggacgggctctcgggctggatgagctcggtggaggacgtgccggcggacaccatctcccggcgcttccgctacgacgtggcgctggcgtcggcgctcaaggacctggaggaggacctgatggagggcctgcgggagcagggcctggacgacag---ctcggtgacgggcttcaacgtcaccgtcaaggagtcgtgcgacggcatgggcgacgtgagcgagaagcacggcggcggaccggcgctgcccgagaaggccgtgcgcttctccttcaccgtcatgtccgtgtcggcgcaggtggagcccgaggacgacgggccggccgcctcgccg---------------------gtggtcatcttccacgagatgaggcccaactcggagctctcctgcaagccgctgtgcctgatgttcgtggacgagtcggaccacgagacgctcacggccatcctgggccccgtggtggccgagcgcgacgccatgaaggagagccgcctcatcctggcgctgggcggcctgccgcgctccttccgcttccacttccgcggcacgggctacgacgagaagatggtgcgcgagatggaggggctggaggcgtccggctccacctacatctgcacgctgtgcgactccacgcgcgccgaggcctcgcagaacatggtgctgcacgccatcacgcgcagccaccgcgagaacctggagcgctacgagctgtggcgcaccaaccccttcggcgagtcggccgacgagctgcgcgaccgcgtcaagggcgtctcggccaaggccttcctggagacgcagccgacgctcgacgcgctccactgcgacatcggcaacgccaccgagttctacaagatcttccaggacgagatcggcgagatgcacgcgcgcgacgccagcggcgccccgccgcccggccgcgaggagcgacgtcggtggcgcgcggcgctcgacaagcagctgcgcaagaagctcaagctcaagccggtgatgcgcatgaacggcaactacgcgcggcgcctgatgacggccgaggcggcggaggtggtgtgcgagctggtgccctcggaggagcggcgggcggcgctccgcgagctcgtggggctctacctgcagatgaagcccgtgtggcgcgccacctggccggcccgcgagtgccccgaccagctgtgccgctacagcttcaactcgcagcgcttcgccgagctgctgtccaccgccttcaggtaccgctacgacggcaagatcaccaactacctgcacaagacgctggcgcacgtgcccgagatcgtggagcgcgacggctccatcggcgcctgggccagcgagggcaacgagtccggcaacaagctcttccgccgcttccgcaaaatgaacgcccgccagtccaagaccttcgagctggaggacgtgctcaagcaccactggctgtacacatccaagtacctgcagaagtttatggaggcgcataagaactcagccaaggccctgcaggccactataaaccccgaggagattgtggatgacagtgatatgttagtggaggttccagacttctaa
