# Supplementary material for: Intruder (DD38E), a recently evolved sibling family of DD34E/Tc1 transposons in animals
Source: Mob DNA. 2020 Dec 10;11:32. doi: 10.1186/s13100-020-00227-7 (PMC7731502; doi:10.1186/s13100-020-00227-7)
Supplement: Supplementary file 11 — Additional file 11. [file 13100_2020_227_MOESM11_ESM.txt]

Species
Names	total	elements
IC IT TR TRT 8	Astyanax mexicanus
		Dicentrarchus labrax
		Cyprinodon variegatus
		Salmo salar
		Stegastes partitus
		Esox lucius
		Larimichthys crocea
		Nothobranchius furzeri
IC IT TR 34	Oplegnathus fasciatus
		Xiphophorus hellerii
		Malacocephalus occidentalis
		Lates calcarifer
		Chromis chromis
		Poecilia mexicana
		Amphiprion ocellaris
		Trachinotus ovatus
		Clupea harengus
		Perca fluviatilis
		Polymixia japonica
		Seriola rivoliana
		Amphiprion percula
		Poecilia formosa
		Miichthys miiuy
		Pygocentrus nattereri
		Bathygadus melanobranchus
		Xiphophorus couchianus
		Antennarius striatus
		Seriola quinqueradiata
		Rhinella marina
		Kryptolebias marmoratus
		Maccullochella peelii
		Seriola lalandi dorsalis
		Carassius auratus
		Monocentris japonicus
		Poecilia latipinna
		Fundulus heteroclitus
		Poecilia reticulata
		Cyprinus carpio
		Austrofundulus limnaeus
		Paramormyrops kingsleyae
		Seriola dumerili
		Salvelinus alpinus
IC IT TRT 4	Scartelaos histophorus
		Amphilophus citrinellus
		Cynoglossus semilaevis
		Oryzias latipes
IC TR TRT 6	Anoplopoma fimbria
		Takifugu rubripes
		Xenopus tropicalis
		Xiphophorus maculatus
		Danio rerio
		Takifugu flavidus
IT TR TRT 3	Haplochromis burtoni
		Maylandia zebra
		Neolamprologus brichardi
IC IT	37	Anguilla rostrata
		Sparus aurata
		Merluccius capensis
		Myripristis jacobus
		Cyttopsis rosea
		Trachyrincus murrayi
		Chaenocephalus aceratus
		Phycis blennoides
		Parasudis fraserbrunneri
		Trisopterus minutus
		Micropterus floridanus
		Typhlichthys subterraneus
		Acanthochromis polyacanthus
		Phycis phycis
		Melanogrammus aeglefinus
		Xenocatantops brachycerus
		Neoniphon sammara
		Pagrus major
		Merlangius merlangus
		Beryx splendens
		Holocentrus rufus
		Parablennius parvicornis
		Gadus morhua
		Scleropages formosus
		Chatrabus melanurus
		Eptatretus burgeri
		Lasius niger
		Leuciscus waleckii
		Mastacembelus armatus
		Anabas testudineus
		Pseudochromis fuscus
		Carapus acus
		Merluccius polli
		Boreogadus saida
		Spondyliosoma cantharus
		Ageneiosus marmoratus
		Arctogadus glacialis
IC TR	12	Sinocyclocheilus grahami
		Tetraodon nigroviridis
		Thunnus albacares
		Nanorana parkeri
		Sinocyclocheilus rhinocerous
		Arapaima gigas
		Rana catesbeiana
		Morone saxatilis
		Coryphaenoides rupestris
		Sinocyclocheilus anshuiensis
		Monopterus albus
		Macrourus berglax
IC TRT	2	Periophthalmus magnuspinnatus
		Anguilla japonica
IT TR	8	Oncorhynchus tshawytscha
		Simochromis diagramma
		Oncorhynchus kisutch
		Pundamilia nyererei
		Seriola lalandi
		Oncorhynchus mykiss
		Hucho hucho
		Oreochromis niloticus
IT TRT	1	Boleophthalmus pectinirostris
TR TRT	3	Pampus argenteus
		Pseudopleuronectes yokohamae
		Python bivittatus
IC	51	Osmerus eperlanus
		Merluccius merluccius
		Gadus chalcogrammus
		Gasterosteus aculeatus
		Parasteatoda tepidariorum
		Sebastes aleutianus
		Latrodectus hesperus
		Sebastes rubrivinctus
		Borostomias antarcticus
		Nephila clavipes
		Stegodyphus mimosarum
		Gadiculus argenteus
		Eptesicus fuscus
		Pimephales promelas
		Oryzias melastigma
		Mesobuthus martensii
		Notothenia coriiceps
		Danionella dracula
		Machilis hrabei
		Gambusia affinis
		Anguilla anguilla
		Sebastes steindachneri
		Hippocampus comes
		Laemonema laureysi
		Centruroides sculpturatus
		Helostoma temminkii
		Ictalurus punctatus
		Loxosceles reclusa
		Mora moro
		Sebastes norvegicus
		Lepisosteus oculatus
		Squalius pyrenaicus
		Acanthoscurria geniculata
		Pungitius pungitius
		Myotis davidii
		Sebastes nigrocinctus
		Mola mola
		Clitarchus hookeri
		Thunnus orientalis
		Myoxocephalus scorpius
		Cryptotermes secundus
		Zeus faber
		Brosme brosme
		Myotis brandtii
		Myotis lucifugus
		Nothobranchius kuhntae
		Acanthochaenus luetkenii
		Lampris guttatus
		Cyprinodon nevadensis pectoralis
		Selene dorsalis
		Stylephorus chordatus
IT	48	Heliconius wallacei
		Trachymyrmex cornetzi
		Rondeletia loricata
		Temnothorax curvispinosus
		Oryctes borbonicus
		Goniozus legneri
		Habropoda laboriosa
		Danaus plexippus plexippus
		Felis catus
		Heliconius melpomene
		Megastigmus stigmatizans
		Amyelois transitella
		Melanonus zugmayeri
		Hydra vulgaris
		Spodoptera frugiperda
		Leptopilina clavipes
		Dufourea novaeangliae
		Linepithema humile
		Ceratitis capitata
		Megachile rotundata
		Calycopis cecrops
		Aedes albopictus
		Papilio memnon
		Camponotus floridanus
		Aedes aegypti
		Galendromus occidentalis
		Mamestra configurata
		Microplitis demolitor
		Lota lota
		Leptopilina boulardi
		Blattella germanica
		Melitaea cinxia
		Harpegnathos saltator
		Cyphomyrmex costatus
		Sardina pilchardus
		Heliconius timareta
		Megastigmus dorsalis
		Heliothis virescens
		Percopsis transmontana
		Solenopsis invicta
		Eupelmus urozonus
		Heliconius xanthocles
		Mayetiola destructor
		Spodoptera litura
		Symphodus melops
		Ooceraea biroi
		Labrus bergylta
TR	16	Planiliza haematocheilus
		Ophiodon elongatus
		Salvator merianae
		Tenualosa ilisha
		Anabarilius grahami
		Labeo rohita
		Astatotilapia calliptera
		Melanochromis auratus
		Epinephelus lanceolatus
		Pangasianodon hypophthalmus
		Anarrhichthys ocellatus
		Macquaria australasica
		Thymallus thymallus
		Electrophorus electricus
		Tachysurus fulvidraco
		Clarias batrachus
TRT	14	Mucor velutinosus
		Mucor circinelloides
		Lichtheimia corymbifera
		Cokeromyces recurvatus
		Crotalus mitchellii pyrrhus
		Rhizopus microsporus
		Rhizopus delemar
		Mucor racemosus
		Ophiophagus hannah
		Mucor ramosissimus
		Perkinsus marinus
		Rhizopus oryzae
		Pundamilian yererei
		Cunninghamella bertholletiae
Order
Names	total	elements
IC IT TR TRT 8	Cichliformes
		Esociformes
		Perciformes
		Cyprinodontiformes
		Anura
		Characiformes
		Salmoniformes
		Cypriniformes
IC IT TR 10	Polymixiiformes
		Lophiiformes
		Beryciformes
		Carangiformes
		Gadiformes
		Clupeiformes
		Centrarchiformes
		Synbranchiformes
		Siluriformes
		Osteoglossiformes
IC IT TRT 3	Beloniformes
		Anguilliformes
		Pleuronectiformes
IC TR TRT 2	Scombriformes
		Tetraodontiformes
IC IT	10	Anabantiformes
		Holocentriformes
		Zeiformes
		Myxiniformes
		Gobiiformes
		Blenniiformes
		Batrachoidiformes
		Spariformes
		Ophidiiformes
		Percopsiformes
TR TRT	1	Squamata
IC	15	Blattodea
		Araneae
		Scorpiones
		Lampriformes
		Chiroptera
		Semionotiformes
		Orthoptera
		Syngnathiformes
		Stomiiformes
		Osmeriformes
		Hymenoptera
		Phasmatodea
		Aulopiformes
		Stylephoriformes
		Archaeognatha
IT	3	Labriformes
		Anthoathecata
		Carnivora
TR	2	Mugiliformes
		Gymnotiformes
TRT	4	Mucorales
		Scorpaeniformes
		Perkinsida
		Gobioidei
